# Supplementary material for: Methylome profiling of healthy and central precocious puberty girls
Source: Clin Epigenetics. 2018 Nov 22;10:146. doi: 10.1186/s13148-018-0581-1 (PMC6251202; doi:10.1186/s13148-018-0581-1)
Supplement: Supplementary file 1 — Gene ontology of the genes related to the top DMRs between pre- and post-pubertal healthy girls. (XLSX 12 kb) [file 13148_2018_581_MOESM1_ESM.xlsx]

## Sheet: Plan1
Gene Ontology of the genes related to the top DMRs between pre- and post-pubertal healthy girls
Gene ontology identification	Ontology term	Genes related to the DMRs in ontology term	p-value for enrichment
GO:0007224	smoothened signaling pathway	PTCHD1, FGFR2, GPC3, NSDHL, IFT140	1.4e-03
GO:0090287	regulation of cellular response to growth factor stimulus	FGFR2, GPC3, GRB10, XIAP, TMEM204, CASK	4.81e-03
GO:1904888	cranial skeletal system development	FGFR2, GNAS, IFT140	7.89e-03
GO:0030522	intracellular receptor signaling pathway	NR0B1, XIAP, IRAK1, PDK3, TAF1, IKBKG	8.61e-03
GO:0010257	NADH dehydrogenase complex assembly	NDUFA1, NDUFB11, TAZ	8.64e-03
GO:0097031	mitochondrial respiratory chain complex I biogenesis	NDUFA1, NDUFB11, TAZ	8.64e-03
GO:0016570	histone modification	MSL3, USP27X, PRDM9, SUV39H1, TAF1, UBE2A, BRCC3, NAA60	9.05e-03
GO:0009299	mRNA transcription	FLNA, POU5F1	9.69e-03
GO:0071514	genetic imprinting	GNAS, ZFP57	1.24e-02
GO:0042157	lipoprotein metabolic process	WDR45, ATG4A, ZDHHC9, PIGA	1.46e-02
