# Supplementary material for: Methylome profiling of healthy and central precocious puberty girls
Source: Clin Epigenetics. 2018 Nov 22;10:146. doi: 10.1186/s13148-018-0581-1 (PMC6251202; doi:10.1186/s13148-018-0581-1)
Supplement: Supplementary file 4 — Differentially methylated CpG sites between CPP and pre-pubertal control groups, with methylation differences > 10% and FDR < 0.05. (XLSX 50 kb) [file 13148_2018_581_MOESM4_ESM.xlsx]

## Sheet: Plan1
Differentially methylated CpG sites between CPP and pre-pubertal control groups, with methylation differences >10% and FDR <0.05
CpG identification	Chromosome	Chromosomal position	Mean beta pre-pubertal control group	Mean beta CPP group	Mean beta difference	Relation to island	Gene
cg00060374	1	1355235	0,811966787693182	0,678195869604618	0,133770918088564	Island	LOC441869
cg00864916	1	180886483	0,845053022054637	0,71336488632774	0,131688135726896	S Shelf	KIAA1614
cg02769477	1	17012728	0,471059427548895	0,617706560627601	-0,146647133078707	OpenSea	NA
cg03847896	1	112154295	0,521921022352964	0,658571887240985	-0,136650864888021	OpenSea	NA
cg04342483	1	7259290	0,488959849969385	0,605405595462071	-0,116445745492686	OpenSea	CAMTA1
cg04877893	1	84975654	0,719615754564596	0,846791386334804	-0,127175631770208	S Shelf	SPATA1
cg04888234	1	161675579	0,702039608774711	0,415458302375591	0,286581306399121	OpenSea	FCRLA
cg05376227	1	171111193	0,500362425858375	0,619302594211943	-0,118940168353569	OpenSea	FMO6P
cg05820241	1	232442534	0,542906279334894	0,654520400446308	-0,111614121111413	OpenSea	NA
cg06438056	1	33502433	0,126383438023516	0,249713481736204	-0,123330043712688	Island	AK2
cg07376381	1	32741518	0,630409802354413	0,522162944600087	0,108246857754326	Island	LCK
cg07795928	1	226900896	0,552033299108605	0,664401713158824	-0,112368414050219	OpenSea	ITPKB
cg08055132	1	12587564	0,449183411582755	0,872632096417742	-0,423448684834986	OpenSea	NA
cg09118247	1	231294368	0,597492389250949	0,707141071625158	-0,109648682374209	N Shelf	NA
cg10909939	1	228075683	0,456186991677248	0,345769540102084	0,110417451575164	Island	NA
cg10962762	1	228075749	0,400970801561628	0,291881245627253	0,109089555934375	Island	NA
cg12628061	1	56453730	0,620251043715198	0,452327362321049	0,167923681394149	OpenSea	NA
cg12634306	1	40098811	0,338120005537567	0,467510464254852	-0,129390458717285	OpenSea	HEYL
cg13224583	1	156883745	0,409437379663084	0,580649394028048	-0,171212014364963	OpenSea	PEAR1
cg13239126	1	15256136	0,503710558938713	0,784313767511019	-0,280603208572306	OpenSea	KIAA1026
cg14008593	1	1117473	0,531393641068274	0,643786792032087	-0,112393150963812	S Shore	TTLL10
cg14512203	1	1257581	0,7613309239666	0,653989663026844	0,107341260939755	N Shelf	CPSF3L
cg15718932	1	89592725	0,451290281870425	0,586220070323762	-0,134929788453337	OpenSea	GBP2
cg15975832	1	224030614	0,442954859872284	0,545989488747976	-0,103034628875692	N Shelf	TP53BP2
cg18224942	1	1225781	0,374369121361299	0,51382251126709	-0,139453389905791	N Shelf	SCNN1D
cg18756931	1	20095795	0,866698754358756	0,669565810977635	0,197132943381121	OpenSea	TMCO4
cg18938392	1	157248950	0,585468603993149	0,699572472284499	-0,11410386829135	OpenSea	NA
cg19022697	1	55247140	0,463621558370468	0,626549861936257	-0,16292830356579	Island	TTC22
cg20325200	1	24667622	0,595288688675678	0,700819861636184	-0,105531172960506	OpenSea	GRHL3
cg20674014	1	1225219	0,295234836491319	0,40017573375979	-0,104940897268471	N Shelf	SCNN1D
cg20768358	1	3574999	0,445172973744432	0,572969510334082	-0,12779653658965	OpenSea	TP73
cg21118819	1	1287259	0,668754211613095	0,774418154236925	-0,10566394262383	S Shore	NA
cg21220721	1	6341230	0,714646254793822	0,820296240741634	-0,105649985947812	Island	ACOT7
cg21573263	1	44482918	0,527485083000579	0,644797904400539	-0,11731282139996	OpenSea	SLC6A9
cg21827809	1	3575147	0,619465626945443	0,7244879978292	-0,105022370883757	OpenSea	TP73
cg22125902	1	26002535	0,415233812305196	0,517763143022825	-0,102529330717629	OpenSea	MAN1C1
cg22697853	1	147737207	0,389804619983358	0,490371574886752	-0,100566954903394	Island	NA
cg22944360	1	33207420	0,316588877113699	0,445419152499747	-0,128830275386047	N Shore	KIAA1522
cg24070990	1	228634724	0,352151366324894	0,460563331014731	-0,108411964689837	S Shore	NA
cg24509398	1	28416532	0,476542279486449	0,577925306575636	-0,101383027089186	S Shore	EYA3
cg24550149	1	55246954	0,56376757243575	0,687643410654083	-0,123875838218333	Island	TTC22
cg24702040	1	233501790	0,673245521150633	0,50676989460627	0,166475626544363	S Shelf	KIAA1804
cg24875017	1	17026258	0,128373062890098	0,253584445969319	-0,125211383079221	Island	ESPNP
cg26426080	1	3039210	0,790360665638686	0,916913216380911	-0,126552550742226	S Shore	PRDM16*
cg02372404	10	131209556	0,536167163654104	0,177951943259158	0,358215220394946	OpenSea	NA
cg03084184	10	133981681	0,710256980808716	0,464828107667684	0,245428873141032	OpenSea	JAKMIP3
cg04309849	10	131843517	0,322768515501256	0,423506186773208	-0,100737671271952	Island	NA
cg04641860	10	43891547	0,618955288859841	0,719158692322552	-0,100203403462711	Island	HNRNPF*
cg05131940	10	53004308	0,499396396700355	0,619742470251177	-0,120346073550822	OpenSea	PRKG1
cg05625103	10	2543513	0,693262893374566	0,802211971071727	-0,108949077697161	Island	NA
cg06188367	10	45359611	0,433160673857305	0,551022013770499	-0,117861339913194	N Shore	NA
cg06739303	10	42863444	0,194187642446938	0,295952616526794	-0,101764974079856	S Shore	LOC441666*
cg09602803	10	131843597	0,398447356555488	0,506978714264514	-0,108531357709025	Island	NA
cg12319143	10	134726771	0,576393222521926	0,793835208686842	-0,217441986164916	N Shelf	NA
cg12541534	10	34151199	0,572316852812746	0,68202817388784	-0,109711321075094	OpenSea	NA
cg14609104	10	111989324	0,763092191678943	0,86950772225155	-0,106415530572607	S Shelf	MXI1
cg15501526	10	2543763	0,364705827704422	0,521450494806972	-0,156744667102551	Island	NA
cg17444479	10	134429869	0,497350799441365	0,606539339942206	-0,109188540500841	OpenSea	INPP5A
cg20313873	10	101436820	0,166081375197874	0,273489812681786	-0,107408437483912	OpenSea	ENTPD7
cg20418394	10	72254335	0,173737410804686	0,280484084050017	-0,106746673245332	OpenSea	KIAA1274
cg20532937	10	13748985	0,654592682257066	0,759514987757431	-0,104922305500366	OpenSea	FRMD4A
cg22716280	10	134727319	0,691462576505305	0,8128273553257	-0,121364778820395	N Shelf	NA
cg23026554	10	42862978	0,173042347042873	0,27517115658579	-0,102128809542918	Island	LOC441666*
cg24530234	10	44224014	0,516588213878165	0,623532256647497	-0,106944042769332	Island	NA
cg27469738	10	99338074	0,547195259175806	0,66163771570291	-0,114442456527103	Island	ANKRD2
cg27488007	10	126845714	0,702354988014407	0,555534357288096	0,146820630726311	N Shore	CTBP2
cg02685484	11	67203360	0,51133093120503	0,617935490091771	-0,106604558886741	Island	PTPRCAP
cg03336167	11	2930995	0,123641497011533	0,226430438829508	-0,102788941817974	Island	SLC22A18
cg04913265	11	133939627	0,347541597969363	0,458709755018699	-0,111168157049336	Island	JAM3
cg05744487	11	18720220	0,096754122530547	0,206180700611419	-0,109426578080872	N Shore	TMEM86A
cg07212818	11	638076	0,404719903850621	0,526802236108624	-0,122082332258003	Island	DRD4
cg07322909	11	55541018	0,810540711170102	0,682481075335233	0,128059635834869	OpenSea	OR5D13
cg09386376	11	638939	0,655865234540039	0,761334520456248	-0,105469285916209	Island	DRD4
cg10909185	11	75139736	0,1699174707625	0,27486387670407	-0,10494640594157	Island	KLHL35
cg14130459	11	60718568	0,347841621200399	0,447940312679708	-0,10009869147931	Island	SLC15A3
cg14716792	11	55134268	0,77771602421287	0,672863669640067	0,104852354572803	OpenSea	OR4A15
cg15013527	11	316339	0,387276458936078	0,531350697003676	-0,144074238067598	Island	NA
cg17611235	11	1991188	0,504113829862122	0,66153110124902	-0,157417271386897	Island	NA
cg18030105	11	3396237	0,707759982827216	0,532831430847054	0,174928551980162	N Shelf	ZNF195
cg19180056	11	133821072	0,568475892392432	0,682243401670578	-0,113767509278146	OpenSea	IGSF9B
cg19497444	11	2930794	0,494734059923564	0,600413465714282	-0,105679405790719	Island	SLC22A18
cg19838087	11	61442541	0,2928895431514	0,428129490412102	-0,135239947260702	OpenSea	NA
cg19981409	11	89225042	0,305030875961498	0,431904415301749	-0,126873539340252	S Shore	NOX4
cg22251955	11	118022607	0,657048894089144	0,388139894980262	0,268908999108883	N Shore	SCN4B
cg23045417	11	89169539	0,257186417856125	0,367552549462291	-0,110366131606166	OpenSea	NOX4
cg25203245	11	100760935	0,420904181633121	0,151009082394369	0,269895099238751	OpenSea	FLJ32810
cg26051413	11	2292902	0,326035665910501	0,224745204298811	0,10129046161169	Island	ASCL2
cg26069044	11	124613956	0,675078876234347	0,305147561301986	0,369931314932361	N Shore	NRGN
cg27289463	11	110649234	0,129387550281479	0,242778325803838	-0,113390775522359	OpenSea	NA
cg00223593	12	34371784	0,229286546943184	0,339460865185087	-0,110174318241902	Island	NA
cg01443755	12	41221639	0,434116703435403	0,538952391262772	-0,10483568782737	OpenSea	CNTN1
cg03842440	12	41831532	0,859456651276362	0,722717677167792	0,13673897410857	OpenSea	PDZRN4
cg04155231	12	9217510	0,3413306660605	0,491834386380191	-0,150503720319691	Island	LOC144571
cg04548204	12	9162872	0,40020368293652	0,517723915130688	-0,117520232194168	OpenSea	KLRG1
cg06879608	12	124787404	0,541898044627477	0,652465427902798	-0,110567383275321	N Shore	FAM101A
cg07201747	12	6857764	0,913524021172586	0,780608276511945	0,132915744660641	N Shore	MLF2
cg08870961	12	132913161	0,918789550996325	0,712718842796281	0,206070708200044	S Shelf	NA
cg11224582	12	4919138	0,132865563114127	0,236790434936135	-0,103924871822007	Island	KCNA6
cg14480046	12	122444580	0,512520026188725	0,618213184122572	-0,105693157933847	OpenSea	NA
cg15604046	12	72740698	0,490765758342871	0,644152260429798	-0,153386502086926	OpenSea	TRHDE
cg16387046	12	55248207	0,261499784005976	0,363567315263521	-0,102067531257546	OpenSea	MUCL1
cg16744961	12	9885998	0,27562883760841	0,11375159050898	0,16187724709943	OpenSea	CLECL1
cg16797699	12	109569084	0,506063562760323	0,617493374449434	-0,111429811689111	OpenSea	NA
cg19736098	12	132689029	0,506620372191076	0,608233806148908	-0,101613433957831	N Shore	GALNT9
cg19787556	12	34514461	0,339818266012813	0,444401502393694	-0,104583236380881	OpenSea	NA
cg22026089	12	41830372	0,228150661218098	0,592764420437241	-0,364613759219143	OpenSea	PDZRN4*
cg23601664	12	75780994	0,824309197279494	0,540491492558118	0,283817704721376	N Shelf	NA
cg23795048	12	9217529	0,299123854042613	0,406195614961724	-0,107071760919111	Island	LOC144571
cg25354587	12	3590738	0,36285016921048	0,479668595794427	-0,116818426583946	OpenSea	NA
cg26941787	12	76023400	0,671390217768842	0,384155118890867	0,287235098877974	OpenSea	NA
cg27651238	12	52644264	0,278591459979162	0,402044926167253	-0,123453466188091	Island	NA
cg00502469	13	114774991	0,909938300139096	0,724413068806835	0,185525231332261	Island	RASA3
cg10311318	13	26043578	0,242821357271474	0,376708115072596	-0,133886757801122	S Shore	ATP8A2
cg10919109	13	114764621	0,824963962517953	0,617649590925214	0,207314371592739	Island	RASA3
cg11227822	13	53774359	0,739939813826708	0,638033641514683	0,101906172312025	Island	NA
cg12697237	13	30878684	0,449345991152795	0,554518087431565	-0,10517209627877	N Shelf	KATNAL1
cg15509177	13	19919208	0,279491520576688	0,435911452772529	-0,156419932195841	Island	LOC100101938
cg19105674	13	114305226	0,889864310644953	0,777672437744225	0,112191872900728	S Shelf	ATP4B
cg21117559	13	33750464	0,428563574439859	0,533336449119359	-0,104772874679501	OpenSea	STARD13
cg22721998	13	110522149	0,386874420570546	0,492963131813957	-0,106088711243411	Island	NA
cg25486571	13	114751280	0,890601719680597	0,73619956424189	0,154402155438707	S Shelf	RASA3
cg26406176	13	19919158	0,186675518857979	0,293240379893871	-0,106564861035892	Island	LOC100101938
cg26512469	13	113688268	0,684672549534592	0,900025634888918	-0,215353085354325	S Shore	MCF2L
cg00457115	14	102358100	0,937457705660943	0,82951972807664	0,107937977584302	Island	PPP2R5C
cg00793719	14	95477946	0,341121430495435	0,441479691723828	-0,100358261228393	OpenSea	NA
cg01993818	14	34270437	0,567563090350784	0,676568883267544	-0,10900579291676	Island	NPAS3
cg09998151	14	32926900	0,163145162531473	0,470163819393484	-0,307018656862011	OpenSea	AKAP6
cg15425276	14	69341905	0,699937017929869	0,8966666141708	-0,19672959624093	S Shore	ACTN1
cg16802892	14	32413698	0,140364517693975	0,380723080006233	-0,240358562312259	OpenSea	NA
cg19466822	14	99726317	0,571192369474126	0,672496231419964	-0,101303861945838	OpenSea	BCL11B*
cg20500854	14	99707650	0,435850834564727	0,541169245683495	-0,105318411118768	OpenSea	BCL11B*
cg22976313	14	105070340	0,560572761440336	0,663854315159155	-0,103281553718819	N Shore	TMEM179
cg27113548	14	106354912	0,511149185026032	0,63174975990212	-0,120600574876089	OpenSea	NA
cg02760164	15	42371967	0,518723219415364	0,630540364887552	-0,111817145472188	S Shore	PLA2G4D
cg10069155	15	41852638	0,690028565072672	0,796391082528249	-0,106362517455578	S Shore	TYRO3
cg12414681	15	29968195	0,443087171576819	0,57046915502057	-0,127381983443751	S Shore	NA
cg13132497	15	100469152	0,516730437272754	0,65167069961882	-0,134940262346066	S Shelf	NA
cg13933859	15	101512904	0,701326178976991	0,804969353643063	-0,103643174666073	N Shore	LRRK1
cg22688471	15	79788143	0,384996717523929	0,582709721676173	-0,197713004152245	OpenSea	NA
cg24590708	15	52554357	0,347424129210599	0,44835843123412	-0,100934302023521	OpenSea	MYO5C
cg26582729	15	26234046	0,764687754754492	0,660664637199211	0,104023117555281	N Shore	NA
cg27406983	15	22923823	0,285356275192273	0,403670092900088	-0,118313817707815	OpenSea	CYFIP1
cg00415763	16	66984264	0,538673549930875	0,664091230009518	-0,125417680078643	S Shore	NA
cg00454305	16	1429905	0,355801676222219	0,457630875887209	-0,101829199664991	Island	UNKL*
cg01597629	16	6953997	0,446920211131042	0,551472061480488	-0,104551850349446	OpenSea	A2BP1
cg02360300	16	577976	0,230780069065222	0,341246228725517	-0,110466159660294	S Shore	SOLH*
cg03623568	16	6915990	0,730754829563997	0,579809178621031	0,150945650942966	OpenSea	A2BP1
cg03880033	16	55866757	0,590008902278581	0,724201286666646	-0,134192384388065	Island	CES1
cg05169951	16	3017955	0,499251420330825	0,600229773109995	-0,10097835277917	Island	KREMEN2
cg05227288	16	32489822	0,456416350606012	0,559723843037894	-0,103307492431882	Island	NA
cg08483768	16	86304619	0,540904046117722	0,650009707500763	-0,109105661383042	OpenSea	NA
cg09320731	16	32096464	0,489337748029355	0,594693666654267	-0,105355918624912	Island	NA
cg09482050	16	67686832	0,632938566242844	0,761798639505352	-0,128860073262508	N Shore	RLTPR
cg10113760	16	86319254	0,139544731519796	0,240615073847948	-0,101070342328152	N Shore	NA
cg10456628	16	89302571	0,545558519734549	0,660065611789642	-0,114507092055094	S Shelf	NA
cg00443543	17	1645410	0,844750490090248	0,593353234914399	0,251397255175849	OpenSea	SERPINF2
cg00910107	17	81032839	0,931713494503358	0,818590526354613	0,113122968148745	Island	NA
cg02167713	17	79630115	0,574587807316229	0,705814281366027	-0,131226474049797	N Shelf	NA
cg05813498	17	78093353	0,797159242070588	0,547739702590832	0,249419539479756	OpenSea	GAA
cg06722121	17	72934409	0,49919748534745	0,601745369063283	-0,102547883715833	S Shore	OTOP3
cg07547765	17	46685448	0,38966857025466	0,568200051141749	-0,178531480887089	Island	HOXB7
cg09983216	17	46679715	0,408623259510853	0,531688657389876	-0,123065397879023	OpenSea	LOC404266
cg11041817	17	46685327	0,413190733190134	0,552106794729437	-0,138916061539303	Island	HOXB7
cg12981595	17	39254427	0,678754615420963	0,575067220188875	0,103687395232089	OpenSea	KRTAP4-8
cg13768055	17	65505	0,44181450503647	0,650711819899838	-0,208897314863368	OpenSea	RPH3AL*
cg15951188	17	7832680	0,527826956510933	0,637526184127833	-0,109699227616899	Island	KCNAB3
cg16006004	17	41278241	0,532918379947018	0,651325250490721	-0,118406870543703	Island	BRCA1*
cg16513459	17	7832932	0,452412057910387	0,560324385672614	-0,107912327762227	Island	KCNAB3
cg16936953	17	57915665	0,344200846128369	0,452443975016532	-0,108243128888163	OpenSea	TMEM49
cg17393016	17	79283390	0,570339835252792	0,71834684839605	-0,148007013143258	N Shore	C17orf55
cg17628491	17	78867822	0,697416166021226	0,445772777940908	0,251643388080318	N Shelf	RPTOR
cg18007837	17	6797466	0,46072388724134	0,561290488005442	-0,100566600764102	Island	ALOX12P2
cg18068256	17	39577629	0,842062874253525	0,716014219811307	0,126048654442218	OpenSea	KRT37
cg18773260	17	46685292	0,332377006098607	0,475362700510915	-0,142985694412308	Island	HOXB7
cg21355201	17	48013067	0,251389714885897	0,358234856252394	-0,106845141366497	OpenSea	NA
cg21794518	17	16797273	0,575034492119691	0,67971537138792	-0,104680879268229	OpenSea	NA
cg23397147	17	4063598	0,501464499273382	0,637670538050027	-0,136206038776645	OpenSea	NA
cg23651872	17	77924733	0,520048402522496	0,629483506802772	-0,109435104280276	S Shore	TBC1D16
cg23669081	17	46685353	0,24732263417105	0,453295524444412	-0,205972890273362	Island	HOXB7
cg26287152	17	77923675	0,652562685614676	0,801185180839442	-0,148622495224766	N Shore	TBC1D16
cg26743024	17	64960282	0,360791569228519	0,464842002805581	-0,104050433577062	N Shore	CACNG4
cg27457921	17	43976811	0,715885214702385	0,60596659362276	0,109918621079625	S Shore	MAPT
cg00495303	18	3771110	0,666808322792942	0,495873830780194	0,170934492012747	N Shore	DLGAP1
cg06493806	18	77278806	0,87075465174337	0,664784862122742	0,205969789620627	N Shore	NFATC1
cg16189953	18	76674571	0,448882667548121	0,555632052481684	-0,106749384933563	Island	NA
cg26740109	18	77585428	0,835378127756955	0,730992430462458	0,104385697294497	N Shore	NA
cg00002033	19	39798481	0,5724343634352	0,681076079344461	-0,108641715909261	Island	LRFN1
cg02348347	19	45935631	0,655388766359598	0,551311417621667	0,104077348737931	S Shelf	NA
cg02715602	19	4544446	0,835095110307154	0,718101347954535	0,116993762352619	Island	SEMA6B
cg07809484	19	51231968	0,363493942611553	0,474010570361579	-0,110516627750026	Island	NA
cg10148932	19	39967363	0,612658051748977	0,815714229336338	-0,203056177587361	N Shelf	NA
cg10357885	19	10122000	0,502729337483625	0,666498158071036	-0,16376882058741	S Shore	COL5A3
cg14184886	19	46386226	0,413130745449538	0,514855339275166	-0,101724593825628	Island	NA
cg17335657	19	29583995	0,825324999175848	0,925928985900444	-0,100603986724596	Island	NA
cg19690486	19	14610252	0,373117475818654	0,491915391994311	-0,118797916175657	S Shelf	NA
cg23450481	19	46586221	0,6602382973578	0,775438684909348	-0,115200387551548	S Shelf	NA
cg23499373	19	58578578	0,348088081773835	0,701302096856001	-0,353214015082166	OpenSea	ZNF135*
cg26734888	19	37825307	0,199013974610512	0,306690835457846	-0,107676860847333	Island	HKR1*
cg26851661	19	16045708	0,420765847840002	0,524766920923544	-0,104001073083543	OpenSea	CYP4F11
cg00768999	2	133038669	0,30775337043266	0,411319243848955	-0,103565873416296	OpenSea	NA
cg01759674	2	91634652	0,156786377888572	0,257413765637481	-0,100627387748909	Island	NA
cg01852095	2	141441479	0,362137954831762	0,475832224116906	-0,113694269285144	OpenSea	LRP1B
cg01988299	2	16151891	0,70975476968766	0,867527586178331	-0,157772816490671	N Shelf	NA
cg03250220	2	110970097	0,145418648397855	0,269973015205119	-0,124554366807264	Island	NCRNA00116
cg03782202	2	176971820	0,189116062369132	0,294003778748145	-0,104887716379013	Island	HOXD11
cg05723825	2	95537475	0,46152635989404	0,5713136945679	-0,10978733467386	Island	TEKT4
cg05824768	2	128331478	0,905752894808771	0,793116164295042	0,112636730513729	OpenSea	MYO7B
cg06536868	2	27530884	0,398013555500964	0,498826113580774	-0,10081255807981	Island	UCN
cg06545389	2	219906245	0,379218888774758	0,122741534572907	0,256477354201851	Island	CCDC108
cg07416187	2	193373742	0,563097239474839	0,670379004812498	-0,107281765337659	OpenSea	NA
cg07494887	2	114393176	0,505942883918465	0,60916686382341	-0,103223979904945	OpenSea	RABL2A
cg08570243	2	110969853	0,152044006445617	0,261863834300185	-0,109819827854568	Island	NCRNA00116
cg08645980	2	169984729	0,724592526516094	0,827343085976342	-0,102750559460248	OpenSea	LRP2
cg11796910	2	11475299	0,684722224580687	0,786124341642819	-0,101402117062132	OpenSea	ROCK2
cg12820627	2	207147089	0,36828718449789	0,477611048822155	-0,109323864324266	OpenSea	ZDBF2*
cg13286582	2	37883934	0,463767255523433	0,57195082761592	-0,108183572092488	OpenSea	CDC42EP3
cg13288906	2	114656403	0,410099024545157	0,536972771917174	-0,126873747372017	OpenSea	ACTR3
cg14111685	2	242930205	0,483418302926029	0,673884723598988	-0,190466420672959	Island	NA
cg17052964	2	108602510	0,539233895147261	0,648114575251231	-0,10888068010397	N Shore	SLC5A7
cg18346402	2	233412831	0,434593878050427	0,544430685305901	-0,109836807255474	N Shelf	TIGD1
cg18619039	2	91932949	0,590352770425033	0,733297633456466	-0,142944863031433	Island	NA
cg20028470	2	27530829	0,318914471094541	0,424684796423548	-0,105770325329007	Island	UCN
cg20509869	2	220375605	0,223958021663178	0,354454920832737	-0,130496899169559	N Shelf	NA
cg21376136	2	152830572	0,278206078768078	0,378985962038889	-0,100779883270811	OpenSea	CACNB4
cg25704749	2	241526252	0,170922806327002	0,283169050251788	-0,112246243924786	Island	CAPN10
cg26474549	2	239432273	0,433811619057539	0,536192079150581	-0,102380460093042	OpenSea	NA
cg26636010	2	20306539	0,432950504277414	0,551938912898863	-0,118988408621449	OpenSea	NA
cg00681003	20	23586547	0,513438107038787	0,659489467374003	-0,146051360335216	OpenSea	CST9
cg01162053	20	4991784	0,598224364203411	0,77875922612462	-0,180534861921209	OpenSea	SLC23A2
cg02231404	20	62679635	0,208732475782174	0,32438215951112	-0,115649683728946	Island	SOX18
cg04990378	20	61160996	0,857776925503385	0,46220215500197	0,395574770501415	OpenSea	C20orf166
cg11092487	20	33585188	0,58736496526871	0,694714986251113	-0,107350020982403	Island	MYH7B
cg11675492	20	60640074	0,3650424015109	0,476763047370902	-0,111720645860002	N Shore	TAF4
cg14815891	20	29611903	0,157528829488342	0,345691939860877	-0,188163110372534	Island	FRG1B
cg17502614	20	13977717	0,61631247436153	0,727410993055329	-0,111098518693798	S Shore	MACROD2
cg19110428	20	30324912	0,551740035135781	0,673636635103231	-0,12189659996745	N Shelf	NA
cg23629496	20	6034446	0,821246031227088	0,691530707584947	0,12971532364214	S Shore	LRRN4
cg24235518	20	61371425	0,245891143307872	0,362868033672422	-0,116976890364551	OpenSea	NTSR1
cg25325723	20	6104886	0,656214277243188	0,808965644801855	-0,152751367558667	S Shore	FERMT1
cg01273962	21	46810558	0,682039174436463	0,856994359398211	-0,174955184961748	N Shelf	NA
cg02488385	21	36042752	0,155823680885589	0,287412368824286	-0,131588687938698	Island	CLIC6
cg02869559	21	36259067	0,323367178453359	0,437277812993633	-0,113910634540274	Island	RUNX1
cg12016809	21	47604291	0,186669185922325	0,354881495165322	-0,168212309242996	S Shore	C21orf56
cg22778903	21	42741698	0,179329650853008	0,29906810622966	-0,119738455376652	OpenSea	MX2
cg17573270	22	42950376	0,604191607577725	0,720526937871836	-0,11633533029411	S Shore	SERHL2
cg18533225	22	50986813	0,375075053303231	0,479862549088692	-0,10478749578546	Island	KLHDC7B
cg23601416	22	19950040	0,435584181729002	0,540494650797056	-0,104910469068054	OpenSea	COMT
cg02330114	3	43663594	0,311390010705293	0,421993342539515	-0,110603331834222	N Shore	ANO10
cg02784232	3	169897975	0,418285293086609	0,544582000336307	-0,126296707249698	N Shore	PHC3*
cg02802029	3	145879686	0,621437398974185	0,520078466755827	0,101358932218358	S Shore	PLOD2
cg03922175	3	122992823	0,707070792388065	0,818355468820136	-0,111284676432071	OpenSea	SEC22A
cg05073904	3	31975169	0,680238260339516	0,780413982003036	-0,100175721663521	OpenSea	OSBPL10
cg05547895	3	196705855	0,300494034315023	0,497936744438542	-0,197442710123518	OpenSea	NA
cg11488033	3	196705898	0,567230106053729	0,721801664628113	-0,154571558574383	OpenSea	NA
cg18522231	3	196705629	0,241882320328331	0,470234556840823	-0,228352236512492	OpenSea	NA
cg18557837	3	39847605	0,060116575787062	0,312608229417947	-0,252491653630885	N Shelf	NA
cg20364183	3	115758614	0,61950952819058	0,433911825326773	0,185597702863807	OpenSea	LSAMP
cg23144143	3	112276088	0,556276417509011	0,665530369657076	-0,109253952148065	N Shelf	ATG3
cg01091514	4	184644613	0,178036533616795	0,289802418669767	-0,111765885052972	S Shore	NA
cg01112923	4	170533425	0,019734104113311	0,218520817466667	-0,198786713353356	Island	NEK1
cg02193513	4	57395012	0,628284372397241	0,744893469210586	-0,116609096813345	N Shore	NA
cg02214188	4	104020949	0,236351585818846	0,342767433353594	-0,106415847534748	OpenSea	BDH2
cg02530824	4	74847766	0,321951038804876	0,44083619499053	-0,118885156185654	Island	PF4
cg02951719	4	1520151	0,684086177307116	0,883880819509933	-0,199794642202817	N Shore	NA
cg03373519	4	53720803	0,710489491751237	0,859578395427597	-0,14908890367636	OpenSea	NA
cg03639185	4	144207789	0,723790152859585	0,471691108064378	0,252099044795208	OpenSea	NA
cg05468953	4	100565104	0,835585701051259	0,732651235158398	0,102934465892861	OpenSea	NA
cg06202802	4	7436239	0,808632383770435	0,626868652540955	0,18176373122948	OpenSea	PSAPL1
cg06306564	4	57528377	0,869467302518317	0,718027139808507	0,15144016270981	OpenSea	HOPX
cg08835755	4	1514317	0,477011950566577	0,630883111136966	-0,153871160570389	Island	NA
cg09362796	4	3204792	0,390213504220964	0,498417516571107	-0,108204012350143	OpenSea	HTT
cg11174255	4	1513259	0,702128434042739	0,865402223172052	-0,163273789129313	N Shore	NA
cg12486486	4	69179905	0,480265905824556	0,583762556088215	-0,103496650263658	OpenSea	YTHDC1
cg15158783	4	74847646	0,445895166169	0,571654670369349	-0,125759504200349	Island	PF4
cg16871385	4	186877916	0,724987855963568	0,896365728839384	-0,171377872875815	OpenSea	SORBS2
cg25034424	4	1513089	0,591841443288367	0,745972169796188	-0,154130726507821	N Shore	NA
cg25456368	4	57547347	0,27427219453415	0,38040364101995	-0,1061314464858	OpenSea	HOPX
cg25932599	4	1005201	0,291161589448826	0,41817128741996	-0,127009697971134	Island	FGFRL1
cg00934735	5	180582587	0,687264650774634	0,57582124182094	0,111443408953694	OpenSea	OR2V2
cg01097907	5	3608511	0,565574844425339	0,669816288247175	-0,104241443821835	S Shore	NA
cg01114163	5	1856713	0,804031110828994	0,652328613738506	0,151702497090488	N Shore	NA
cg01283332	5	1856932	0,6551469731768	0,469314367289137	0,185832605887664	Island	NA
cg02406531	5	102559788	0,695503286910482	0,552576000096564	0,142927286813919	OpenSea	NA
cg04138046	5	112608004	0,613905175398204	0,750999594748309	-0,137094419350105	OpenSea	MCC
cg07025994	5	75542	0,560060307578142	0,67311915214665	-0,113058844568508	OpenSea	NA
cg07406498	5	969899	0,514975362821172	0,624898967161764	-0,109923604340592	OpenSea	NA
cg08277306	5	598817	0,502108392357366	0,607227060564777	-0,105118668207411	N Shelf	NA
cg08604223	5	75903700	0,73195520683166	0,847006063629198	-0,115050856797538	OpenSea	IQGAP2
cg09660878	5	77142695	0,528276858098948	0,714991450694299	-0,186714592595351	S Shore	NA
cg11168104	5	1857477	0,665697801738297	0,544368440939778	0,121329360798519	Island	NA
cg11230940	5	3103774	0,244437332580682	0,371924627581941	-0,127487295001259	OpenSea	NA
cg11405538	5	3177877	0,586032753775784	0,754703824330433	-0,168671070554649	OpenSea	NA
cg12578536	5	43003251	0,440628402749839	0,594831718934624	-0,154203316184785	S Shelf	NA
cg13701509	5	170833685	0,748499071254688	0,606845186061683	0,141653885193004	OpenSea	NPM1
cg14137381	5	502291	0,203628374267719	0,311420179683254	-0,107791805415534	S Shore	SLC9A3
cg14972155	5	54281198	0,53971665934762	0,666441596180299	-0,126724936832679	OpenSea	ESM1
cg16293892	5	77142620	0,401106191843939	0,635166627356982	-0,234060435513043	S Shore	NA
cg17605604	5	102612899	0,51172887114577	0,618348330730835	-0,106619459585065	OpenSea	C5orf30
cg18906028	5	140238079	0,538258537736586	0,659182362342852	-0,120923824606265	S Shore	PCDHA6
cg22931151	5	180581761	0,538346183366539	0,874431850631157	-0,336085667264619	OpenSea	OR2V2
cg24137123	5	178404926	0,61949803586926	0,886925952891705	-0,267427917022445	OpenSea	NA
cg25472530	5	23507617	0,477469127291789	0,613543180822588	-0,136074053530799	OpenSea	PRDM9*
cg25667000	5	176270808	0,510228111557708	0,614331002584094	-0,104102891026387	OpenSea	UNC5A
cg27070162	5	179597526	0,608438055252325	0,745603407903335	-0,13716535265101	OpenSea	RASGEF1C
cg27631597	5	75903397	0,633792388121146	0,762877183459734	-0,129084795338588	OpenSea	IQGAP2
cg01554453	6	132129103	0,238374540149841	0,342515242547231	-0,10414070239739	Island	ENPP1
cg03403996	6	30074162	0,875118753026833	0,631791128201561	0,243327624825272	S Shelf	TRIM31
cg04305673	6	379581	0,314956499466547	0,435553807735125	-0,120597308268578	OpenSea	NA
cg04319895	6	72955528	0,626921726224191	0,738336540511892	-0,111414814287701	OpenSea	RIMS1*
cg04520169	6	29894195	0,109002659610271	0,328902937864877	-0,219900278254606	Island	HCG4P6
cg05033803	6	27182976	0,358808352276026	0,46148370117656	-0,102675348900533	OpenSea	NA
cg05701418	6	30131361	0,445893960431911	0,554416745135527	-0,108522784703616	OpenSea	TRIM15*
cg05789250	6	31804306	0,160606316533534	0,263677291366333	-0,103070974832799	S Shore	C6orf48
cg05985317	6	32118208	0,320804898800815	0,428575679167928	-0,107770780367113	Island	PRRT1
cg06458771	6	29663039	0,826259203226526	0,646018299224654	0,180240904001872	OpenSea	NA
cg07147204	6	168147405	0,452355703240894	0,648825584131196	-0,196469880890302	OpenSea	NA
cg08123207	6	32118312	0,378320217121615	0,491234115370596	-0,112913898248981	Island	PRRT1
cg08317289	6	119256453	0,052201111449739	0,207499211612569	-0,15529810016283	S Shore	MCM9
cg10154826	6	17600994	0,115329214822429	0,287497272107149	-0,17216805728472	Island	FAM8A1
cg11181693	6	169825345	0,597587164644993	0,735563866794228	-0,137976702149235	OpenSea	NA
cg11946459	6	29911558	0,461006705114307	0,604857810307567	-0,14385110519326	S Shore	HLA-A
cg13541527	6	31804078	0,298609096048991	0,416094751711296	-0,117485655662306	S Shore	C6orf48
cg15070894	6	29894162	0,235155388499021	0,459199747346742	-0,224044358847722	Island	HCG4P6
cg15415945	6	31627678	0,909920715873153	0,670457596864406	0,239463119008747	N Shore	C6orf47
cg17348951	6	133561224	0,607780328690532	0,453863696263325	0,153916632427207	N Shore	EYA4
cg17666981	6	28878192	0,697864752931418	0,837562619622131	-0,139697866690713	OpenSea	TRIM27*
cg18120979	6	313464	0,376954352634458	0,501482440811342	-0,124528088176883	OpenSea	DUSP22
cg18786623	6	29894050	0,284642229917616	0,52468291867737	-0,240040688759753	N Shore	HCG4P6
cg19227031	6	32118315	0,428459879663565	0,565450849437886	-0,136990969774321	Island	PRRT1
cg20290983	6	43655470	0,067252223990084	0,173235118093697	-0,105982894103613	Island	MRPS18A
cg20486651	6	167070296	0,578506225724023	0,696156032903542	-0,117649807179518	OpenSea	RPS6KA2
cg20646500	6	42536105	0,440349501182673	0,604838955866782	-0,164489454684109	S Shelf	UBR2*
cg21134859	6	53228363	0,62196964318543	0,893237438271858	-0,271267795086428	S Shelf	NA
cg22984282	6	32632568	0,212147563063739	0,342669340449031	-0,130521777385292	Island	HLA-DQB1
cg23237314	6	29894197	0,153827869833254	0,349182376803471	-0,195354506970217	Island	HCG4P6
cg23584176	6	29365078	0,63942948376976	0,454629133430586	0,184800350339173	OpenSea	OR12D2
cg24242384	6	32551954	0,291435053642168	0,445844915619086	-0,154409861976918	Island	HLA-DRB1
cg24334334	6	70494380	0,924183181840564	0,78615676150106	0,138026420339504	OpenSea	LMBRD1
cg24751894	6	29894141	0,175947650428933	0,367838311354452	-0,191890660925519	Island	HCG4P6
cg25637655	6	29911542	0,347989119057577	0,457666539707481	-0,109677420649904	S Shore	HLA-A
cg25758631	6	43423424	0,239268463247696	0,339453762508275	-0,10018529926058	Island	DLK2
cg27226147	6	27447492	0,145848878242349	0,260567251766965	-0,114718373524617	OpenSea	NA
cg00397871	7	31692686	0,749742403561078	0,637906108341331	0,111836295219748	OpenSea	CCDC129
cg01597480	7	120629404	0,415149818492577	0,294569421744025	0,120580396748552	OpenSea	C7orf58
cg01617071	7	964629	0,406422378172911	0,532070045246343	-0,125647667073432	N Shore	ADAP1*
cg01954686	7	150885654	0,456868374848182	0,601366539958533	-0,144498165110351	OpenSea	ASB10
cg02004499	7	4244250	0,757201428629423	0,911547318836747	-0,154345890207324	OpenSea	SDK1
cg03476105	7	96770912	0,566170953583433	0,452931773740565	0,113239179842868	OpenSea	ACN9
cg05076221	7	27182637	0,459048264323295	0,56179706594301	-0,102748801619715	Island	HOXA5
cg05967295	7	98741636	0,361289024156248	0,489998894975082	-0,128709870818834	Island	SMURF1
cg06589239	7	961457	0,554928557391328	0,659815915234629	-0,104887357843301	S Shore	ADAP1*
cg06732873	7	35731578	0,512215517746872	0,613903629344618	-0,101688111597745	N Shelf	HERPUD2
cg07249765	7	4244643	0,461424287769198	0,834364951334389	-0,372940663565191	OpenSea	SDK1
cg09943102	7	73157788	0,49184620563598	0,614224885440431	-0,122378679804451	OpenSea	NA
cg12543766	7	77672208	0,712490388338461	0,40933072995104	0,303159658387422	S Shelf	MAGI2
cg13391244	7	120629638	0,630937967305059	0,505411206103951	0,125526761201109	OpenSea	C7orf58
cg13578160	7	72813978	0,290137589721842	0,423169703352708	-0,133032113630865	OpenSea	NA
cg14168080	7	157504135	0,7711142342315	0,543718827136607	0,227395407094894	Island	PTPRN2
cg16207528	7	48964051	0,53351443828622	0,662244866115221	-0,128730427829001	Island	CDC14C
cg16658412	7	1883420	0,468941995335813	0,578188873960615	-0,109246878624802	N Shore	MAD1L1
cg17240725	7	73149356	0,57488021080389	0,417440386562238	0,157439824241652	N Shelf	WBSCR26
cg17736526	7	1329387	0,554196332986338	0,662661694563831	-0,108465361577493	Island	NA
cg19928597	7	73157383	0,330528784473811	0,437817788181575	-0,107289003707764	S Shelf	NA
cg20026367	7	130875551	0,603150613465933	0,903058127948334	-0,299907514482401	OpenSea	MKLN1
cg23733845	7	101936527	0,38199409689257	0,484511254380706	-0,102517157488137	Island	SH2B2
cg23742152	7	50849805	0,32217783531998	0,444666942509992	-0,122489107190012	Island	GRB10
cg23876203	7	27159889	0,636565521980254	0,883064121332105	-0,246498599351851	N Shelf	HOXA3
cg24356700	7	100482725	0,485276236299496	0,595758377806779	-0,110482141507284	N Shore	SRRT
cg24441899	7	4244372	0,346940955999702	0,622509647116802	-0,2755686911171	OpenSea	SDK1
cg01518225	8	1431308	0,303078131883489	0,420642249970008	-0,11756411808652	Island	NA
cg04025970	8	8727303	0,431895215303832	0,549460270712569	-0,117565055408737	OpenSea	MFHAS1
cg05056638	8	24800824	0,532804551059364	0,646313856386957	-0,113509305327593	S Shore	NA
cg05807444	8	145654635	0,416407491864066	0,524286403897636	-0,107878912033571	Island	VPS28
cg06218344	8	142394747	0,464387020664941	0,57902727346308	-0,114640252798139	OpenSea	NA
cg06703844	8	142263798	0,614984158041135	0,87454130086012	-0,259557142818985	N Shore	NA
cg09323728	8	95962352	0,427523332076257	0,551739720471929	-0,124216388395673	Island	TP53INP1
cg10891570	8	101174067	0,667475807726509	0,778372779072213	-0,110896971345704	S Shelf	SPAG1
cg11240062	8	144361073	0,197093953099703	0,306477949157567	-0,109383996057864	Island	NA
cg11489090	8	10405250	0,301673819708726	0,402559577701743	-0,100885757993017	OpenSea	NA
cg14317384	8	216788	0,437936760668035	0,627861959560534	-0,189925198892499	Island	NA
cg16308540	8	101017845	0,77064623980806	0,946435788753893	-0,175789548945833	OpenSea	RGS22
cg17820495	8	128844842	0,522307865572555	0,420775260551294	0,101532605021261	OpenSea	PVT1
cg18339359	8	23423757	0,891418992309395	0,582722110428623	0,308696881880773	OpenSea	SLC25A37
cg20583945	8	144636462	0,193801961134721	0,344385159061329	-0,150583197926608	S Shore	GSDMD
cg21466229	8	51528401	0,460307696883799	0,562659067510092	-0,102351370626293	OpenSea	SNTG1
cg21604516	8	30890469	0,265030733751331	0,370258994504134	-0,105228260752804	OpenSea	PURG
cg21918548	8	145956024	0,36586467728714	0,557503161721529	-0,191638484434389	S Shore	ZNF251*
cg25291941	8	99129319	0,127177489508112	0,233564719342482	-0,106387229834369	N Shore	POP1
cg26243740	8	42012513	0,39727919039602	0,512440997487842	-0,115161807091822	S Shore	AP3M2
cg26440467	8	145654605	0,470097085562815	0,570802690231206	-0,100705604668391	Island	VPS28
cg26953288	8	143581481	0,394904652818858	0,514154244758532	-0,119249591939674	S Shore	BAI1
cg02014396	9	103788959	0,926541364456652	0,786514837233548	0,140026527223105	N Shore	NA
cg12657416	9	139607421	0,243568088773852	0,563825201255666	-0,320257112481814	Island	FAM69B
cg13274149	9	140175393	0,190474112476681	0,317968058110827	-0,127493945634147	Island	C9orf167
cg13416866	9	140175679	0,293288309692496	0,397736762965251	-0,104448453272755	Island	C9orf167
cg13443165	9	33130375	0,796210858576504	0,641519384132614	0,15469147444389	OpenSea	B4GALT1
cg13818014	9	138145731	0,455377675670172	0,593666875838531	-0,138289200168359	OpenSea	NA
cg14021170	9	826657	0,418957022379541	0,522325400246385	-0,103368377866844	OpenSea	NA
cg14560703	9	134585592	0,450042537461626	0,552069216563197	-0,10202667910157	OpenSea	RAPGEF1
cg01891172	X	21676483	0,368095818558795	0,471191236060798	-0,103095417502003	Island	KLHL34
cg06041068	X	152990341	0,456857803913901	0,560914875796168	-0,104057071882266	Island	BCAP31
cg06746884	X	31285129	0,185475654211407	0,288183320516228	-0,102707666304821	S Shore	DMD*
cg07674520	X	48659624	0,342706517605792	0,449714678639554	-0,107008161033761	N Shore	HDAC6*
cg11673471	X	128977578	0,533947206732977	0,650369202404973	-0,116421995671996	Island	ZDHHC9*
cg12277627	X	129245225	0,489515499435568	0,604038835895991	-0,114523336460423	Island	ELF4
cg13566059	X	132352415	0,501848073943319	0,611887560447046	-0,110039486503727	OpenSea	TFDP3
cg14772836	X	44169713	0,65349546279035	0,831974084184797	-0,178478621394446	Island	EFHC2
cg16088894	X	44169621	0,559687255982444	0,713957229341665	-0,15426997335922	Island	EFHC2
cg16488754	X	149861936	0,44633774468161	0,550352722069277	-0,104014977387667	OpenSea	MTMR1
cg16829640	X	132352420	0,434194897009154	0,57482554363631	-0,140630646627156	OpenSea	TFDP3
cg18107314	X	119005714	0,460655648654107	0,572567551812427	-0,11191190315832	Island	RNF113A*
cg20455959	X	149861947	0,501860440153701	0,634101967288193	-0,132241527134492	OpenSea	MTMR1
cg21206285	X	48814935	0,529256604135652	0,633294344269269	-0,104037740133618	Island	OTUD5
cg22822140	X	153046577	0,590843798956133	0,690943834553586	-0,100100035597453	Island	SRPK3
cg23532648	X	44169550	0,65639810040214	0,798345338916013	-0,141947238513873	Island	EFHC2
cg23934598	X	129118276	0,296736665109279	0,402192611046606	-0,105455945937327	N Shore	BCORL1
cg27501723	X	107070027	0,445567231103298	0,55299071828434	-0,107423487181042	Island	MID2*
The hypermethylated CpG sites in CPP are marked in bold font; The hypermethylated CpG sites in CPP located on ZNF genes are marked with an asterisk (*); NA = not available
