# Supplementary material for: Methylome profiling of healthy and central precocious puberty girls
Source: Clin Epigenetics. 2018 Nov 22;10:146. doi: 10.1186/s13148-018-0581-1 (PMC6251202; doi:10.1186/s13148-018-0581-1)
Supplement: Supplementary file 6 — Differentially methylated CpG sites between CPP and pubertal control groups, with methylation differences > 10% and FDR < 0.05. (XLSX 71 kb) [file 13148_2018_581_MOESM6_ESM.xlsx]

## Sheet: Plan1
Differentially methylated CpG sites between CPP and pubertal control groups, with methylation differences >10% and FDR <0.05
CpG identification	Chromosome	Chromosomal position	Mean beta pubertal control group	Mean beta CPP group	Mean beta difference	Relation to island	Gene
cg00257920	1	36177329	0.562086	0.687142	-0.125056	S Shelf	NA
cg00642679	1	114355693	0.606153	0.726901	-0.120747	S Shore	RSBN1
cg00978415	1	151345771	0.657147	0.759706	-0.10256	OpenSea	SELENBP1
cg01066472	1	75591029	0.301255	0.402388	-0.101133	Island	NA
cg01836910	1	205496136	0.768947	0.927653	-0.158706	N Shore	CDK18
cg01873305	1	36931324	0.702164	0.803357	-0.101193	S Shore	MRPS15
cg02623200	1	118727658	0.441838	0.542815	-0.100976	N Shore	SPAG17
cg02769477	1	17012728	0.510436	0.617707	-0.10727	OpenSea	NA
cg03255942	1	24979088	0.71177	0.817928	-0.106157	OpenSea	SRRM1
cg03847896	1	112154295	0.504551	0.658572	-0.154021	OpenSea	NA
cg04380118	1	45670624	0.54775	0.67312	-0.12537	N Shore	ZSWIM5*
cg04873098	1	3165191	0.551604	0.666439	-0.114835	S Shore	PRDM16*
cg04877893	1	84975654	0.719424	0.846791	-0.127368	S Shelf	SPATA1
cg04934305	1	17421315	0.568526	0.785772	-0.217247	OpenSea	PADI2
cg05370462	1	237144655	0.570915	0.686864	-0.115949	OpenSea	NA
cg07244326	1	161360101	0.190426	0.293666	-0.10324	S Shore	NA
cg08055132	1	12587564	0.451845	0.872632	-0.420787	OpenSea	NA
cg08121453	1	248855364	0.644922	0.747828	-0.102906	Island	NA
cg08231696	1	16349079	0.557926	0.67182	-0.113894	OpenSea	CLCNKA
cg09118247	1	231294368	0.589289	0.707141	-0.117852	N Shelf	NA
cg10962762	1	228075749	0.398958	0.291881	0.107077	Island	NA
cg11251367	1	240620177	0.382285	0.0857557	0.29653	OpenSea	FMN2
cg11401214	1	2785382	0.176612	0.317043	-0.14043	OpenSea	NA
cg11661235	1	151827551	0.672603	0.781069	-0.108467	OpenSea	THEM5
cg12756093	1	115239321	0.717169	0.820395	-0.103226	OpenSea	AMPD1
cg13057898	1	3703894	0.714655	0.820638	-0.105983	Island	LRRC47
cg15600437	1	17309539	0.477014	0.78245	-0.305435	S Shelf	MFAP2
cg15975832	1	224030614	0.445631	0.545989	-0.100358	N Shelf	TP53BP2
cg16619049	1	805541	0.375755	0.503214	-0.127459	Island	FAM41C
cg16682227	1	68516472	0.290192	0.399513	-0.109321	Island	DIRAS3
cg16903122	1	44584429	0.579588	0.69818	-0.118592	OpenSea	KLF17*
cg17502213	1	58704335	0.731136	0.836487	-0.10535	OpenSea	DAB1
cg18019451	1	151746047	0.673158	0.803826	-0.130668	OpenSea	TDRKH
cg18024629	1	3303376	0.624319	0.74846	-0.124141	N Shelf	PRDM16*
cg18273817	1	8936178	0.654645	0.756655	-0.102011	N Shore	ENO1
cg18938392	1	157248950	0.595278	0.699572	-0.104295	OpenSea	NA
cg19270739	1	1368846	0.426893	0.549611	-0.122718	N Shore	NA
cg20325200	1	24667622	0.596364	0.70082	-0.104456	OpenSea	GRHL3
cg20411340	1	1175370	0.602804	0.70796	-0.105156	S Shore	NA
cg20616108	1	26547234	0.415484	0.515846	-0.100362	OpenSea	NA
cg20674014	1	1225219	0.297037	0.400176	-0.103138	N Shelf	SCNN1D
cg22944360	1	33207420	0.314701	0.445419	-0.130718	N Shore	KIAA1522
cg23098018	1	9775755	0.580066	0.695403	-0.115337	Island	PIK3CD
cg24250902	1	230415547	0.724155	0.614355	0.1098	Island	GALNT2
cg24509398	1	28416532	0.472969	0.577925	-0.104956	S Shore	EYA3
cg24702040	1	233501790	0.630405	0.50677	0.123635	S Shelf	KIAA1804
cg25004385	1	147097078	0.552714	0.662638	-0.109924	OpenSea	BCL9
cg25771854	1	247420421	0.804337	0.592245	0.212092	OpenSea	VN1R5
cg27260418	1	121137854	0.28434	0.400723	-0.116383	Island	NA
cg00011856	2	217560946	0.449667	0.565242	-0.115574	S Shore	IGFBP5
cg01230320	2	19549980	0.464305	0.311159	0.153145	N Shore	NA
cg01387450	2	23839710	0.664865	0.777169	-0.112304	OpenSea	KLHL29
cg01852095	2	141441479	0.36171	0.475832	-0.114122	OpenSea	LRP1B
cg03250220	2	110970097	0.131001	0.269973	-0.138972	Island	NCRNA00116
cg04116270	2	88316557	0.177486	0.27869	-0.101204	Island	NA
cg04571189	2	10638072	0.522488	0.624243	-0.101755	OpenSea	NA
cg05023192	2	240965916	0.503977	0.759726	-0.255749	S Shore	NDUFA10
cg05195017	2	242758725	0.142467	0.247699	-0.105232	N Shore	NEU4
cg06351682	2	106974831	0.655883	0.772189	-0.116306	OpenSea	NA
cg07227024	2	202163482	0.364661	0.60509	-0.240428	OpenSea	ALS2CR12
cg08035323	2	9843525	0.299126	0.401512	-0.102385	OpenSea	NA
cg08570243	2	110969853	0.143868	0.261864	-0.117996	Island	NCRNA00116
cg11508528	2	129253463	0.636697	0.754089	-0.117393	S Shelf	NA
cg12820627	2	207147089	0.369423	0.477611	-0.108188	OpenSea	ZDBF2*
cg13286582	2	37883934	0.448239	0.571951	-0.123712	OpenSea	CDC42EP3
cg13288906	2	114656403	0.425202	0.536973	-0.111771	OpenSea	ACTR3
cg13649600	2	71170891	0.658514	0.802887	-0.144373	OpenSea	ATP6V1B1
cg13896783	2	159313876	0.343758	0.458273	-0.114515	Island	CCDC148
cg13955931	2	92162790	0.288777	0.397302	-0.108525	Island	NA
cg14111685	2	242930205	0.410156	0.673885	-0.263729	Island	NA
cg15003763	2	192950079	0.703161	0.830604	-0.127443	OpenSea	TMEFF2
cg15871206	2	239009118	0.60361	0.705259	-0.101648	Island	ESPNL
cg16099404	2	202336282	0.730527	0.836677	-0.10615	OpenSea	STRADB
cg16786808	2	222434497	0.412647	0.309071	0.103575	N Shore	EPHA4
cg17052964	2	108602510	0.51446	0.648115	-0.133654	N Shore	SLC5A7
cg17056747	2	215045	0.692426	0.800328	-0.107902	S Shore	NA
cg18346402	2	233412831	0.431092	0.544431	-0.113338	N Shelf	TIGD1
cg18663897	2	240900096	0.674555	0.852339	-0.177784	OpenSea	NDUFA10
cg20097407	2	71112079	0.570086	0.67499	-0.104904	N Shelf	NA
cg20509869	2	220375605	0.240368	0.354455	-0.114087	N Shelf	NA
cg20954893	2	11761803	0.557267	0.659012	-0.101745	S Shelf	GREB1
cg22157027	2	10638113	0.617836	0.736357	-0.118521	OpenSea	NA
cg23874746	2	183387015	0.627108	0.731163	-0.104055	OpenSea	PDE1A
cg25251562	2	3704773	0.773805	0.889736	-0.115931	OpenSea	ALLC
cg25960378	2	228190026	0.25826	0.378973	-0.120714	Island	NA
cg26874229	2	105853672	0.423154	0.548815	-0.125661	Island	NA
cg27559097	2	144987743	0.722175	0.823884	-0.101708	OpenSea	GTDC1
cg00456685	3	33340829	0.672919	0.868034	-0.195115	OpenSea	FBXL2
cg00658085	3	149701119	0.583627	0.687651	-0.104024	Island	NA
cg01303420	3	157296174	0.535593	0.657408	-0.121815	OpenSea	C3orf55
cg02330114	3	43663594	0.320274	0.421993	-0.101719	N Shore	ANO10
cg02784232	3	169897975	0.437112	0.544582	-0.10747	N Shore	PHC3*
cg03584693	3	101280436	0.34348	0.454158	-0.110678	N Shore	RG9MTD1
cg03856153	3	61904580	0.630987	0.732513	-0.101526	OpenSea	PTPRG
cg04890266	3	123102914	0.742589	0.849049	-0.10646	OpenSea	ADCY5
cg05073904	3	31975169	0.666911	0.780414	-0.113503	OpenSea	OSBPL10
cg06821582	3	133115942	0.493364	0.61176	-0.118396	OpenSea	TMEM108
cg09715793	3	189750618	0.641715	0.743152	-0.101437	OpenSea	LEPREL1
cg09809224	3	41782779	0.813501	0.914872	-0.101371	OpenSea	ULK4
cg12021988	3	105831607	0.578753	0.696666	-0.117913	OpenSea	NA
cg13027369	3	160279320	0.621335	0.729024	-0.107689	N Shelf	KPNA4
cg13143743	3	177570694	0.569716	0.681848	-0.112133	OpenSea	NA
cg14463292	3	192289252	0.246508	0.3598	-0.113292	OpenSea	FGF12
cg15295200	3	139397901	0.861548	0.690958	0.17059	S Shore	NMNAT3
cg16364629	3	52303212	0.690837	0.911271	-0.220434	OpenSea	WDR82
cg17797940	3	171759519	0.39976	0.510789	-0.111029	S Shore	FNDC3B
cg18260919	3	135869103	0.670188	0.821308	-0.15112	OpenSea	MSL2*
cg20364183	3	115758614	0.58579	0.433912	0.151878	OpenSea	LSAMP
cg20734569	3	48348370	0.364973	0.466456	-0.101483	OpenSea	SPINK8
cg21177463	3	48732781	0.552581	0.668951	-0.11637	OpenSea	IP6K2
cg22502448	3	44622831	0.455915	0.589448	-0.133533	Island	ZNF167*
cg23144143	3	112276088	0.562048	0.66553	-0.103483	N Shelf	ATG3
cg23458145	3	15850965	0.569226	0.669849	-0.100623	OpenSea	ANKRD28
cg03463411	4	81118188	0.306201	0.419614	-0.113413	Island	PRDM8*
cg05362314	4	4137166	0.458141	0.56721	-0.109068	OpenSea	NA
cg06011964	4	62379822	0.696764	0.806279	-0.109515	N Shelf	LPHN3
cg06307913	4	81118794	0.29524	0.399906	-0.104667	N Shore	PRDM8*
cg08835755	4	1514317	0.487431	0.630883	-0.143452	Island	NA
cg10100266	4	186143656	0.638156	0.750838	-0.112682	OpenSea	SNX25
cg10858353	4	55945399	0.56494	0.692339	-0.127399	OpenSea	KDR
cg11300971	4	89619038	0.555002	0.665491	-0.110489	OpenSea	NAP1L5
cg12486486	4	69179905	0.482685	0.583763	-0.101077	OpenSea	YTHDC1
cg12958093	4	629037	0.338681	0.456931	-0.11825	OpenSea	PDE6B
cg12977548	4	24579968	0.586723	0.688319	-0.101596	OpenSea	DHX15
cg14497649	4	528497	0.925374	0.807234	0.11814	N Shore	PIGG
cg14725631	4	188924752	0.746882	0.854555	-0.107672	OpenSea	ZFP42*
cg17479576	4	152424074	0.785798	0.887223	-0.101425	OpenSea	FAM160A1
cg18007641	4	74641828	0.63913	0.744562	-0.105432	OpenSea	NA
cg19761245	4	41366989	0.29499	0.404572	-0.109582	S Shelf	LIMCH1*
cg20729813	4	7502429	0.390815	0.508944	-0.118129	OpenSea	SORCS2
cg22175345	4	17194180	0.586994	0.695177	-0.108183	OpenSea	NA
cg22655196	4	3374909	0.26322	0.379144	-0.115924	Island	RGS12
cg23980776	4	657074	0.627727	0.512257	0.11547	Island	PDE6B
cg25932599	4	1005201	0.30818	0.418171	-0.109991	Island	FGFRL1
cg27150681	4	89618861	0.528973	0.634859	-0.105886	OpenSea	NAP1L5
cg27242132	4	81119178	0.135123	0.243821	-0.108698	Island	PRDM8*
cg00069003	5	140164106	0.639727	0.741499	-0.101772	N Shore	NA
cg01097907	5	3608511	0.562645	0.669816	-0.107172	S Shore	NA
cg01138673	5	14159230	0.636488	0.747396	-0.110909	OpenSea	TRIO
cg02406531	5	102559788	0.674126	0.552576	0.12155	OpenSea	NA
cg02671458	5	178801812	0.455642	0.567517	-0.111874	Island	NA
cg02707593	5	54823369	0.806545	0.932916	-0.126371	N Shelf	PPAP2A
cg04124201	5	113590940	0.700473	0.573923	0.126549	OpenSea	NA
cg07025994	5	75542	0.567607	0.673119	-0.105512	OpenSea	NA
cg07406498	5	969899	0.516226	0.624899	-0.108673	OpenSea	NA
cg09660878	5	77142695	0.527577	0.714991	-0.187414	S Shore	NA
cg11405538	5	3177877	0.54241	0.754704	-0.212293	OpenSea	NA
cg12578536	5	43003251	0.438073	0.594832	-0.156758	S Shelf	NA
cg13701509	5	170833685	0.723526	0.606845	0.116681	OpenSea	NPM1
cg14137381	5	502291	0.190033	0.31142	-0.121387	S Shore	SLC9A3
cg14972155	5	54281198	0.556751	0.666442	-0.10969	OpenSea	ESM1
cg15720112	5	125036315	0.562207	0.663418	-0.101211	OpenSea	NA
cg16293892	5	77142620	0.404582	0.635167	-0.230584	S Shore	NA
cg17605604	5	102612899	0.48279	0.618348	-0.135558	OpenSea	C5orf30
cg17877220	5	8458089	0.336965	0.438974	-0.102008	Island	NA
cg18906028	5	140238079	0.554157	0.659182	-0.105025	S Shore	PCDHA6
cg19103546	5	816479	0.599333	0.733842	-0.134508	OpenSea	ZDHHC11*
cg19684151	5	107145058	0.636769	0.743105	-0.106337	OpenSea	NA
cg21874902	5	33727007	0.885476	0.734153	0.151323	OpenSea	ADAMTS12
cg22931151	5	180581761	0.577659	0.874432	-0.296773	OpenSea	OR2V2
cg23010507	5	1555887	0.432298	0.539887	-0.107589	S Shelf	NA
cg23576855	5	373299	0.788718	0.67468	0.114038	N Shore	AHRR
cg24166916	5	78282669	0.0525617	0.21702	-0.164459	S Shore	ARSB
cg24758957	5	145746294	0.684547	0.791081	-0.106535	OpenSea	NA
cg25472530	5	23507617	0.489759	0.613543	-0.123784	OpenSea	PRDM9
cg25512566	5	134789129	0.713699	0.903823	-0.190123	OpenSea	TIFAB
cg00570906	6	33048809	0.709894	0.828812	-0.118918	Island	HLA-DPB1
cg01310118	6	168855168	0.414883	0.515	-0.100117	OpenSea	SMOC2
cg01360627	6	31544931	0.567844	0.685445	-0.1176	N Shelf	TNF
cg01554453	6	132129103	0.241038	0.342515	-0.101477	Island	ENPP1
cg04319895	6	72955528	0.60168	0.738337	-0.136657	OpenSea	RIMS1*
cg04858090	6	170058439	0.750159	0.877415	-0.127256	N Shore	WDR27
cg05033803	6	27182976	0.342694	0.461484	-0.11879	OpenSea	NA
cg05757007	6	101053555	0.58584	0.688235	-0.102395	OpenSea	ASCC3
cg06728252	6	26598149	0.688396	0.586454	0.101942	Island	ABT1
cg07285237	6	139447669	0.385914	0.533522	-0.147608	OpenSea	NA
cg08317289	6	119256453	0.082286	0.207499	-0.125213	S Shore	MCM9
cg08625990	6	170571794	0.444812	0.578245	-0.133433	OpenSea	LOC154449
cg08725892	6	29629986	0.589428	0.706015	-0.116587	OpenSea	MOG
cg08808205	6	34430625	0.638177	0.777745	-0.139568	N Shelf	NA
cg10877315	6	141335831	0.412227	0.513883	-0.101656	OpenSea	NA
cg11100081	6	30079307	0.364579	0.492045	-0.127466	OpenSea	TRIM31*
cg11409139	6	30292481	0.660467	0.762606	-0.102139	N Shore	HCG18
cg11946459	6	29911558	0.432181	0.604858	-0.172677	S Shore	HLA-A
cg13541527	6	31804078	0.315193	0.416095	-0.100901	S Shore	C6orf48
cg13565129	6	28601419	0.481039	0.581527	-0.100488	N Shore	NA
cg13719228	6	341315	0.36648	0.467161	-0.100681	OpenSea	DUSP22
cg13826058	6	125626391	0.592168	0.6922	-0.100033	S Shelf	NA
cg13829419	6	143167279	0.424045	0.534287	-0.110243	OpenSea	HIVEP2*
cg14562426	6	31867757	0.482678	0.603872	-0.121194	Island	ZBTB12*
cg15415945	6	31627678	0.838235	0.670458	0.167778	N Shore	C6orf47
cg15738450	6	30079194	0.242021	0.342569	-0.100548	OpenSea	TRIM31*
cg15829535	6	33048760	0.579657	0.682491	-0.102834	Island	HLA-DPB1
cg17014647	6	16431306	0.661356	0.782663	-0.121307	OpenSea	ATXN1
cg17506621	6	160023581	0.444526	0.564905	-0.120379	OpenSea	NA
cg17608381	6	29911550	0.489379	0.62268	-0.133301	S Shore	HLA-A
cg18120979	6	313464	0.3984	0.501482	-0.103083	OpenSea	DUSP22
cg18571497	6	32784676	0.849871	0.685517	0.164354	OpenSea	HLA-DOB
cg19227031	6	32118315	0.462547	0.565451	-0.102904	Island	PRRT1
cg20290983	6	43655470	0.0679645	0.173235	-0.105271	Island	MRPS18A
cg20646500	6	42536105	0.436083	0.604839	-0.168756	S Shelf	UBR2
cg20660989	6	35150136	0.523592	0.629962	-0.10637	Island	NA
cg21721718	6	106317844	0.615639	0.725064	-0.109425	OpenSea	NA
cg22237300	6	52171973	0.737193	0.607931	0.129262	Island	NA
cg23778978	6	138181603	0.658533	0.516271	0.142262	OpenSea	NA
cg24334334	6	70494380	0.923563	0.786157	0.137406	OpenSea	LMBRD1
cg25314360	6	658460	0.659862	0.768364	-0.108502	S Shore	EXOC2
cg25637655	6	29911542	0.341857	0.457667	-0.11581	S Shore	HLA-A
cg27224478	6	20620920	0.629846	0.755082	-0.125236	OpenSea	CDKAL1
cg27225663	6	169142715	0.557618	0.793643	-0.236024	OpenSea	NA
cg27226147	6	27447492	0.142495	0.260567	-0.118072	OpenSea	NA
cg00397871	7	31692686	0.741733	0.637906	0.103827	OpenSea	CCDC129
cg01617071	7	964629	0.394085	0.53207	-0.137985	N Shore	ADAP1*
cg01803724	7	155202011	0.282214	0.398906	-0.116692	OpenSea	NA
cg05340866	7	148032668	0.600353	0.289325	0.311028	N Shelf	CNTNAP2
cg05967295	7	98741636	0.350634	0.489999	-0.139364	Island	SMURF1
cg06438667	7	6676168	0.870367	0.757351	0.113016	N Shore	NA
cg06459492	7	1641837	0.606341	0.716707	-0.110366	Island	NA
cg06589239	7	961457	0.509935	0.659816	-0.14988	S Shore	ADAP1*
cg07063559	7	64043012	0.717477	0.824355	-0.106878	OpenSea	LOC641746
cg07249765	7	4244643	0.572285	0.834365	-0.26208	OpenSea	SDK1
cg07352054	7	157092682	0.505074	0.623516	-0.118442	Island	NA
cg07943849	7	151201868	0.588204	0.728779	-0.140576	OpenSea	RHEB
cg07978494	7	158059179	0.656049	0.761298	-0.105249	N Shore	PTPRN2
cg08605899	7	105969911	0.415693	0.227599	0.188093	OpenSea	NA
cg10078057	7	55090707	0.655569	0.75607	-0.100501	S Shelf	EGFR
cg12460870	7	1293669	0.396365	0.497915	-0.101551	OpenSea	NA
cg12863967	7	93534920	0.736246	0.874704	-0.138459	OpenSea	GNGT1
cg13211008	7	158541253	0.516215	0.278125	0.23809	OpenSea	ESYT2
cg13794565	7	48019606	0.743929	0.860071	-0.116143	S Shore	HUS1
cg15012662	7	122443513	0.334474	0.454535	-0.120061	OpenSea	CADPS2
cg16618979	7	143108841	0.634029	0.789726	-0.155697	OpenSea	NA
cg16908556	7	33383025	0.657528	0.762606	-0.105079	OpenSea	BBS9
cg17207545	7	102134668	0.106914	0.2181	-0.111186	N Shore	NA
cg19268947	7	77268833	0.683532	0.789724	-0.106192	OpenSea	PTPN12
cg19279257	7	100463508	0.376015	0.492741	-0.116726	N Shore	SLC12A9
cg20026367	7	130875551	0.754912	0.903058	-0.148146	OpenSea	MKLN1
cg20550012	7	157370486	0.445645	0.694964	-0.249318	S Shore	PTPRN2
cg21187258	7	83278594	0.272723	0.38348	-0.110757	OpenSea	SEMA3E
cg22785556	7	1081061	0.7154	0.829441	-0.114041	Island	C7orf50
cg23162598	7	157345746	0.671014	0.412547	0.258467	N Shore	PTPRN2
cg24310133	7	140098579	0.44261	0.562865	-0.120255	S Shore	SLC37A3
cg24356700	7	100482725	0.485854	0.595758	-0.109904	N Shore	SRRT
cg24441899	7	4244372	0.43481	0.62251	-0.187699	OpenSea	SDK1
cg24576298	7	108137995	0.486404	0.597465	-0.111061	OpenSea	PNPLA8
cg25102742	7	154688294	0.835395	0.695753	0.139641	S Shelf	NA
cg25909532	7	158821175	0.516268	0.335548	0.18072	N Shelf	VIPR2
cg26429022	7	5186528	0.524948	0.671869	-0.146921	S Shelf	NA
cg27307810	7	158813888	0.397821	0.503884	-0.106062	N Shelf	LOC154822
cg00877553	8	29923556	0.617021	0.74673	-0.12971	OpenSea	TMEM66
cg01414268	8	2480911	0.0982336	0.218306	-0.120072	Island	NA
cg01518225	8	1431308	0.30844	0.420642	-0.112202	Island	NA
cg02616558	8	3100413	0.675694	0.78646	-0.110766	OpenSea	CSMD1
cg06548479	8	15807734	0.293313	0.0831868	0.210126	OpenSea	NA
cg07960624	8	119208486	0.412789	0.515125	-0.102336	OpenSea	SAMD12
cg10636144	8	1455764	0.451108	0.5538	-0.102692	OpenSea	DLGAP2
cg10891570	8	101174067	0.650876	0.778373	-0.127497	S Shelf	SPAG1
cg12797746	8	1110520	0.561343	0.67304	-0.111697	N Shelf	NA
cg15000813	8	17454394	0.61668	0.743982	-0.127302	OpenSea	PDGFRL
cg17117981	8	144410972	0.517109	0.626821	-0.109712	OpenSea	TOP1MT
cg18339359	8	23423757	0.874077	0.582722	0.291355	OpenSea	SLC25A37
cg18814083	8	27445941	0.488795	0.615676	-0.126881	N Shelf	NA
cg19627093	8	1900892	0.446342	0.559836	-0.113493	OpenSea	ARHGEF10
cg19845127	8	1320565	0.564591	0.665311	-0.10072	N Shore	NA
cg20583945	8	144636462	0.214722	0.344385	-0.129663	S Shore	GSDMD
cg21198167	8	689908	0.456265	0.563283	-0.107017	S Shore	NA
cg21466229	8	51528401	0.450608	0.562659	-0.112051	OpenSea	SNTG1
cg21604516	8	30890469	0.26309	0.370259	-0.107169	OpenSea	PURG
cg24142603	8	72753888	0.704316	0.827017	-0.122701	Island	MSC
cg24927841	8	129702875	0.629579	0.739784	-0.110205	OpenSea	NA
cg25434864	8	83353753	0.624629	0.733829	-0.109201	OpenSea	NA
cg26056498	8	1030319	0.314876	0.435719	-0.120842	OpenSea	NA
cg27627215	8	11774497	0.399976	0.516158	-0.116182	OpenSea	NA
cg02014396	9	103788959	0.920976	0.786515	0.134461	N Shore	NA
cg04986567	9	128776861	0.651398	0.806039	-0.154641	N Shore	NA
cg13443165	9	33130375	0.764101	0.641519	0.122581	OpenSea	B4GALT1
cg13588346	9	123947445	0.575799	0.685076	-0.109278	OpenSea	RAB14
cg13681496	9	95817516	0.238728	0.348771	-0.110043	N Shelf	NA
cg13725087	9	135879019	0.18408	0.306557	-0.122478	OpenSea	NA
cg13818014	9	138145731	0.481056	0.593667	-0.112611	OpenSea	NA
cg13916261	9	132800969	0.566898	0.680529	-0.113631	N Shelf	FNBP1
cg00014638	10	94113651	0.535756	0.638681	-0.102925	OpenSea	5-Mar*
cg00061792	10	51542259	0.447594	0.562258	-0.114664	OpenSea	NA
cg00432328	10	76589109	0.636629	0.741413	-0.104784	S Shelf	MYST4
cg01226278	10	119774576	0.567151	0.685228	-0.118077	OpenSea	RAB11FIP2
cg02688948	10	134992447	0.899174	0.798608	0.100567	N Shore	KNDC1
cg04194432	10	134876495	0.171395	0.395326	-0.223932	Island	NA
cg04309849	10	131843517	0.317611	0.423506	-0.105895	Island	NA
cg04492858	10	133558786	0.149362	0.260796	-0.111434	OpenSea	NA
cg05036715	10	58777720	0.628663	0.745977	-0.117314	OpenSea	NA
cg05131940	10	53004308	0.503971	0.619742	-0.115772	OpenSea	PRKG1
cg06188367	10	45359611	0.413269	0.551022	-0.137753	N Shore	NA
cg06739303	10	42863444	0.160373	0.295953	-0.13558	S Shore	LOC441666*
cg06833823	10	42863068	0.168139	0.285872	-0.117734	Island	LOC441666*
cg06841713	10	407935	0.632441	0.740762	-0.108322	N Shore	DIP2C
cg08234653	10	44223817	0.511931	0.61706	-0.105128	Island	NA
cg08380478	10	132683454	0.453725	0.57118	-0.117454	OpenSea	NA
cg08506606	10	82295502	0.11685	0.218584	-0.101735	Island	NA
cg08743896	10	65200160	0.570852	0.687541	-0.116689	OpenSea	JMJD1C
cg08989478	10	82295394	0.354906	0.455757	-0.100852	N Shore	NA
cg09033333	10	133892406	0.452279	0.553464	-0.101185	OpenSea	NA
cg09504384	10	72113560	0.912691	0.675799	0.236892	OpenSea	LRRC20
cg09602803	10	131843597	0.405598	0.506979	-0.101381	Island	NA
cg09981929	10	82296072	0.186768	0.310877	-0.124108	Island	NA
cg10937807	10	682147	0.600278	0.716777	-0.116499	N Shelf	DIP2C
cg12541534	10	34151199	0.539413	0.682028	-0.142615	OpenSea	NA
cg12765123	10	132100019	0.400761	0.53202	-0.131259	OpenSea	NA
cg12873350	10	72976676	0.559403	0.659728	-0.100325	N Shore	UNC5B
cg13244211	10	120820080	0.635308	0.741116	-0.105808	OpenSea	SNORA19
cg13473803	10	103048104	0.309654	0.432501	-0.122848	N Shelf	NA
cg14240646	10	27532245	0.354643	0.576043	-0.2214	S Shore	ACBD5
cg14609104	10	111989324	0.726914	0.869508	-0.142594	S Shelf	MXI1
cg15501526	10	2543763	0.387765	0.52145	-0.133686	Island	NA
cg15583029	10	134446066	0.476985	0.604177	-0.127191	OpenSea	INPP5A
cg15642854	10	82295864	0.0985876	0.22524	-0.126652	Island	NA
cg16449687	10	42862876	0.121329	0.22492	-0.10359	N Shore	LOC441666*
cg16738929	10	35256135	0.601748	0.702833	-0.101085	OpenSea	NA
cg17981254	10	65386604	0.597877	0.707359	-0.109482	N Shelf	NA
cg20532937	10	13748985	0.639994	0.759515	-0.119521	OpenSea	FRMD4A
cg20568497	10	133558893	0.387838	0.500052	-0.112213	OpenSea	NA
cg20706311	10	724510	0.58406	0.697227	-0.113167	OpenSea	DIP2C
cg22964146	10	74767376	0.722011	0.827942	-0.105931	OpenSea	P4HA1
cg23026554	10	42862978	0.124664	0.275171	-0.150507	Island	LOC441666*
cg23248615	10	2005709	0.520714	0.634817	-0.114102	OpenSea	NA
cg23434815	10	75839302	0.56717	0.684185	-0.117016	OpenSea	VCL
cg23460707	10	133558971	0.26955	0.383963	-0.114413	OpenSea	NA
cg23479191	10	54338992	0.51649	0.630163	-0.113673	OpenSea	NA
cg24440658	10	82295723	0.119223	0.245342	-0.126119	Island	NA
cg24527560	10	42863508	0.147257	0.294156	-0.146899	S Shore	LOC441666*
cg24530234	10	44224014	0.486808	0.623532	-0.136724	Island	NA
cg24598948	10	42863539	0.191322	0.318494	-0.127172	S Shore	LOC441666*
cg25178900	10	27546458	0.476612	0.587317	-0.110704	N Shore	NA
cg26349484	10	106749483	0.458896	0.574582	-0.115686	OpenSea	SORCS3
cg27119456	10	42863173	0.143681	0.287905	-0.144224	Island	LOC441666*
cg27175024	10	43393209	0.320689	0.424293	-0.103604	N Shore	NA
cg27488007	10	126845714	0.680822	0.555534	0.125288	N Shore	CTBP2
cg01054652	11	72246863	0.492967	0.607258	-0.11429	OpenSea	NA
cg01167029	11	124966896	0.695775	0.803548	-0.107773	OpenSea	TMEM218
cg01252023	11	67207574	0.48312	0.602248	-0.119128	S Shelf	CORO1B
cg01385882	11	120204978	0.703637	0.808301	-0.104664	N Shore	NA
cg01873334	11	2721632	0.548792	0.655661	-0.106869	Island	KCNQ1OT1
cg02251663	11	14281053	0.555424	0.658695	-0.103271	Island	SPON1
cg03392386	11	133800800	0.732193	0.62972	0.102473	Island	IGSF9B
cg03664391	11	118048212	0.660729	0.774383	-0.113653	OpenSea	SCN2B
cg03702660	11	134832688	0.685461	0.788904	-0.103443	S Shore	NA
cg04085571	11	1872753	0.501185	0.617082	-0.115897	OpenSea	LSP1
cg05202300	11	24346161	0.29138	0.401136	-0.109756	OpenSea	NA
cg05237469	11	133446415	0.404491	0.550553	-0.146062	OpenSea	NA
cg05744487	11	18720220	0.0993993	0.206181	-0.106781	N Shore	TMEM86A
cg05812663	11	129763379	0.67184	0.774663	-0.102824	N Shore	NFRKB
cg07146383	11	238527	0.60123	0.703993	-0.102763	S Shore	PSMD13
cg07745373	11	58941415	0.341708	0.443243	-0.101536	S Shore	DTX4*
cg08349108	11	33058248	0.333032	0.456297	-0.123264	N Shelf	NA
cg08450021	11	111101517	0.441001	0.58269	-0.141689	OpenSea	NA
cg08912652	11	130779479	0.777425	0.895507	-0.118082	OpenSea	SNX19
cg11297256	11	2720810	0.512913	0.61817	-0.105257	Island	KCNQ1
cg11527436	11	85378422	0.730371	0.850836	-0.120464	S Shelf	NA
cg12556569	11	116664039	0.522524	0.215225	0.307298	S Shelf	APOA5
cg13702370	11	45844932	0.56133	0.684834	-0.123504	OpenSea	NA
cg15013527	11	316339	0.396187	0.531351	-0.135164	Island	NA
cg16069986	11	70650456	0.250756	0.357451	-0.106695	OpenSea	SHANK2
cg16312514	11	70650521	0.33012	0.442164	-0.112045	OpenSea	SHANK2
cg17611235	11	1991188	0.540694	0.661531	-0.120837	Island	NA
cg18030105	11	3396237	0.661858	0.532831	0.129027	N Shelf	ZNF195
cg20045320	11	319555	0.452552	0.555004	-0.102452	S Shore	NA
cg20494635	11	2012071	0.586978	0.687825	-0.100846	N Shore	LOC100133545
cg21517812	11	125443136	0.783598	0.899352	-0.115753	S Shelf	EI24
cg21585512	11	122030076	0.360038	0.49911	-0.139072	OpenSea	LOC399959
cg23201812	11	34771918	0.284878	0.434288	-0.14941	OpenSea	NA
cg25837979	11	79114133	0.635734	0.736553	-0.100818	OpenSea	MIR708
cg27646075	11	118048216	0.663971	0.77089	-0.106919	OpenSea	SCN2B
cg00178984	12	60091171	0.6851	0.789791	-0.10469	OpenSea	SLC16A7
cg00223593	12	34371784	0.224449	0.339461	-0.115012	Island	NA
cg00310523	12	86230176	0.136239	0.239387	-0.103148	OpenSea	RASSF9
cg01290755	12	129554587	0.173558	0.313895	-0.140337	OpenSea	NA
cg03806752	12	53098326	0.66059	0.769205	-0.108615	OpenSea	KRT77
cg04155231	12	9217510	0.337305	0.491834	-0.15453	Island	LOC144571
cg04348558	12	38531935	0.290402	0.39102	-0.100618	N Shore	NA
cg05650719	12	132293520	0.527348	0.628581	-0.101233	Island	NA
cg06740227	12	86229804	0.171392	0.307443	-0.136051	OpenSea	RASSF9
cg07201747	12	6857764	0.905655	0.780608	0.125047	N Shore	MLF2
cg07877257	12	125411922	0.233062	0.337508	-0.104446	N Shore	NA
cg08629394	12	96188933	0.457945	0.708369	-0.250424	S Shelf	NA
cg08870961	12	132913161	0.896358	0.712719	0.18364	S Shelf	NA
cg09059589	12	13153216	0.448858	0.551287	-0.10243	N Shore	HTR7P
cg10790575	12	132840393	0.590761	0.701362	-0.110601	N Shelf	GALNT9
cg12597325	12	131281504	0.634117	0.754082	-0.119965	OpenSea	STX2
cg15532640	12	129554566	0.172873	0.316263	-0.14339	OpenSea	NA
cg15604046	12	72740698	0.496882	0.644152	-0.147271	OpenSea	TRHDE
cg15606633	12	130824403	0.377726	0.480517	-0.102791	S Shore	PIWIL1
cg16387046	12	55248207	0.240323	0.363567	-0.123244	OpenSea	MUCL1
cg19508790	12	34547604	0.153689	0.259371	-0.105682	OpenSea	NA
cg19736098	12	132689029	0.503172	0.608234	-0.105062	N Shore	GALNT9
cg20750930	12	133159939	0.607116	0.719295	-0.112179	Island	FBRSL1*
cg21224286	12	1909916	0.518943	0.711363	-0.192419	S Shelf	CACNA2D4
cg23601664	12	75780994	0.832929	0.540491	0.292437	N Shelf	NA
cg23668907	12	38447636	0.559442	0.672808	-0.113367	OpenSea	NA
cg23677778	12	46950853	0.701521	0.801768	-0.100247	OpenSea	NA
cg23795048	12	9217529	0.301988	0.406196	-0.104208	Island	LOC144571
cg25456477	12	86230367	0.198909	0.30022	-0.101311	OpenSea	RASSF9
cg26114124	12	9217669	0.439627	0.546612	-0.106985	Island	LOC144571
cg26941787	12	76023400	0.609291	0.384155	0.225136	OpenSea	NA
cg27035734	12	86230557	0.464235	0.56777	-0.103535	OpenSea	RASSF9
cg27651238	12	52644264	0.288153	0.402045	-0.113892	Island	NA
cg02269496	13	113105282	0.620466	0.723162	-0.102696	N Shore	NA
cg03482866	13	111040579	0.509089	0.631953	-0.122864	S Shelf	COL4A2
cg05059349	13	112849476	0.289347	0.550496	-0.261149	S Shore	NA
cg07499182	13	33825496	0.304187	0.411338	-0.107151	OpenSea	STARD13
cg08779649	13	50194554	0.260031	0.50902	-0.248988	OpenSea	NA
cg10311318	13	26043578	0.275075	0.376708	-0.101633	S Shore	ATP8A2
cg13568992	13	29141631	0.687921	0.79395	-0.106029	OpenSea	NA
cg14001871	13	113488290	0.563811	0.671264	-0.107453	S Shore	ATP11A
cg16991589	13	25670047	0.320886	0.421701	-0.100815	Island	PABPC3
cg20036791	13	112508324	0.407429	0.610063	-0.202633	OpenSea	NA
cg21117559	13	33750464	0.425234	0.533336	-0.108102	OpenSea	STARD13
cg24182107	13	32531145	0.678915	0.80043	-0.121515	S Shelf	EEF1DP3
cg24702360	13	23412622	0.315377	0.427082	-0.111705	Island	NA
cg25486571	13	114751280	0.86386	0.7362	0.127661	S Shelf	RASA3
cg26512469	13	113688268	0.626355	0.900026	-0.273671	S Shore	MCF2L
cg01140616	14	57518666	0.51643	0.629011	-0.112581	OpenSea	NA
cg01624173	14	75981868	0.17556	0.305133	-0.129573	OpenSea	NA
cg03047400	14	73496407	0.535903	0.639443	-0.10354	S Shelf	NA
cg05097165	14	101874838	0.874813	0.710349	0.164464	OpenSea	NA
cg07140270	14	50161652	0.639729	0.741604	-0.101875	S Shore	KLHDC1
cg09975044	14	104007538	0.360093	0.478696	-0.118603	OpenSea	NA
cg09993711	14	64746129	0.669111	0.774582	-0.105472	OpenSea	ESR2*
cg10744079	14	76819370	0.0356376	0.162728	-0.127091	Island	NA
cg12072028	14	92981227	0.6316	0.734825	-0.103225	Island	RIN3
cg13199429	14	63670711	0.531536	0.644612	-0.113076	OpenSea	RHOJ
cg16147201	14	105041159	0.608722	0.812832	-0.20411	N Shore	NA
cg16443633	14	79529179	0.692497	0.841995	-0.149498	OpenSea	NRXN3
cg18506020	14	71758942	0.452598	0.597397	-0.1448	OpenSea	NA
cg19466822	14	99726317	0.551074	0.672496	-0.121423	OpenSea	BCL11B*
cg19503462	14	47872288	0.366433	0.609234	-0.242801	OpenSea	MDGA2
cg19937979	14	70039915	0.457159	0.561331	-0.104172	Island	NA
cg21037057	14	57464939	0.694108	0.797023	-0.102915	OpenSea	NA
cg22976313	14	105070340	0.515142	0.663854	-0.148712	N Shore	TMEM179
cg23621631	14	24808422	0.53462	0.635803	-0.101183	N Shore	RIPK3
cg23970645	14	89695299	0.567457	0.684065	-0.116608	OpenSea	FOXN3
cg24621042	14	94857275	0.408023	0.517746	-0.109723	OpenSea	SERPINA1
cg27113548	14	106354912	0.497244	0.63175	-0.134506	OpenSea	NA
cg02760164	15	42371967	0.516939	0.63054	-0.113602	S Shore	PLA2G4D
cg02958515	15	39650295	0.606147	0.718753	-0.112606	OpenSea	NA
cg07919744	15	52873609	0.692125	0.803406	-0.111282	OpenSea	KIAA1370
cg12414681	15	29968195	0.459745	0.570469	-0.110724	S Shore	NA
cg13057506	15	42064259	0.556093	0.665408	-0.109315	N Shelf	NA
cg14175748	15	96867150	0.480925	0.586768	-0.105843	S Shore	NA
cg14296394	15	51910925	0.660367	0.761148	-0.100781	N Shelf	DMXL2
cg16127683	15	40268777	0.869037	0.767747	0.101291	Island	EIF2AK4
cg22950153	15	65625378	0.491116	0.597776	-0.10666	OpenSea	IGDCC3
cg23342980	15	27111478	0.197236	0.299893	-0.102656	N Shore	GABRA5
cg25070075	15	27083993	0.654667	0.75644	-0.101772	Island	NA
cg27406983	15	22923823	0.236309	0.40367	-0.167361	OpenSea	CYFIP1
cg00061551	16	5121151	0.697046	0.835293	-0.138248	N Shore	ALG1
cg00415763	16	66984264	0.545131	0.664091	-0.11896	S Shore	NA
cg00443946	16	86370962	0.591793	0.695781	-0.103988	OpenSea	LOC732275
cg01243823	16	50732212	0.346067	0.459905	-0.113839	OpenSea	NOD2
cg01369829	16	22029878	0.675815	0.781429	-0.105614	OpenSea	C16orf52
cg01826858	16	30958494	0.621501	0.729172	-0.107671	Island	FBXL19*
cg02150077	16	87098542	0.364909	0.536364	-0.171455	OpenSea	NA
cg02316445	16	80231787	0.560676	0.788036	-0.22736	OpenSea	NA
cg02360300	16	577976	0.226955	0.341246	-0.114292	S Shore	SOLH
cg02385593	16	237231	0.712089	0.896135	-0.184046	Island	NA
cg02566224	16	89149764	0.666117	0.834121	-0.168003	S Shelf	NA
cg03124214	16	14622500	0.659495	0.759497	-0.100002	OpenSea	PARN
cg03876564	16	29165553	0.393724	0.51269	-0.118966	OpenSea	NA
cg05169951	16	3017955	0.485951	0.60023	-0.114279	Island	KREMEN2
cg05476521	16	86400581	0.528791	0.634853	-0.106062	OpenSea	NA
cg05594286	16	86840467	0.39156	0.49627	-0.10471	OpenSea	NA
cg05613083	16	87751605	0.56374	0.45732	0.10642	N Shelf	KLHDC4
cg05937532	16	33040206	0.484055	0.592577	-0.108522	Island	NA
cg06494135	16	85968843	0.788711	0.94122	-0.152509	OpenSea	NA
cg06602086	16	1583883	0.161618	0.265139	-0.103521	Island	IFT140
cg07161162	16	86556439	0.609782	0.712527	-0.102745	OpenSea	NA
cg07399537	16	85601612	0.51666	0.630752	-0.114092	OpenSea	NA
cg07839457	16	57023022	0.377519	0.498111	-0.120592	N Shore	NLRC5
cg07959380	16	89894648	0.288515	0.396651	-0.108136	Island	SPIRE2*
cg08483768	16	86304619	0.523738	0.65001	-0.126271	OpenSea	NA
cg08969669	16	19204113	0.672627	0.838386	-0.16576	OpenSea	SYT17
cg09320731	16	32096464	0.47803	0.594694	-0.116664	Island	NA
cg10337500	16	30902745	0.613511	0.71439	-0.100879	N Shelf	BCL7C
cg10379472	16	71475452	0.468195	0.572068	-0.103873	Island	NA
cg26788616	16	11219021	0.711362	0.824521	-0.113158	OpenSea	CLEC16A
cg27084952	16	980146	0.400898	0.549109	-0.148212	Island	LMF1
cg00002749	17	57839538	0.737878	0.847589	-0.109711	OpenSea	TMEM49
cg00004421	17	7475079	0.214537	0.359441	-0.144904	N Shore	EIF4A1
cg00428468	17	19957951	0.782889	0.891351	-0.108462	OpenSea	NA
cg03502601	17	78865373	0.578285	0.681341	-0.103056	S Shore	RPTOR
cg04281898	17	7011140	0.612474	0.71607	-0.103596	OpenSea	ASGR2
cg04417708	17	4043867	0.865288	0.638232	0.227056	N Shore	ZZEF1
cg04440361	17	77895991	0.533311	0.637457	-0.104146	OpenSea	NA
cg04591843	17	13496947	0.668119	0.776926	-0.108807	OpenSea	HS3ST3A1
cg05186793	17	44235520	0.624231	0.730537	-0.106306	OpenSea	KIAA1267
cg05856321	17	1133546	0.279097	0.411375	-0.132278	Island	NA
cg06146665	17	76799964	0.790758	0.682194	0.108564	S Shore	USP36
cg06471491	17	57917974	0.495097	0.622796	-0.127698	OpenSea	MIR21
cg08471713	17	41738893	0.215087	0.376806	-0.161719	OpenSea	MEOX1
cg10194536	17	807457	0.528408	0.639479	-0.111071	OpenSea	NXN
cg11079711	17	38929662	0.529635	0.63446	-0.104825	OpenSea	KRT26
cg12686920	17	41739806	0.482406	0.582907	-0.100501	OpenSea	MEOX1
cg13465858	17	44204908	0.679168	0.791161	-0.111993	OpenSea	KIAA1267
cg13768055	17	65505	0.492464	0.650712	-0.158248	OpenSea	RPH3AL*
cg15257836	17	1133706	0.536901	0.638814	-0.101913	Island	NA
cg15909132	17	42431109	0.19109	0.291368	-0.100278	Island	FAM171A2
cg16006004	17	41278241	0.543848	0.651325	-0.107478	Island	BRCA1*
cg16338321	17	48994958	0.792426	0.529187	0.263239	OpenSea	NA
cg16446617	17	43443479	0.899702	0.791161	0.108541	OpenSea	NA
cg16692534	17	80525324	0.746086	0.852001	-0.105915	OpenSea	FOXK2
cg17393016	17	79283390	0.540716	0.718347	-0.177631	N Shore	C17orf55
cg17411020	17	1032124	0.920075	0.811106	0.108969	S Shelf	ABR
cg17628491	17	78867822	0.717388	0.445773	0.271616	N Shelf	RPTOR
cg18068256	17	39577629	0.82685	0.716014	0.110836	OpenSea	KRT37
cg18442075	17	40169520	0.182089	0.0810253	0.101064	Island	DNAJC7
cg19030682	17	79218991	0.622789	0.730908	-0.108119	OpenSea	SLC38A10
cg19079513	17	14936230	0.845062	0.631986	0.213076	OpenSea	NA
cg20795417	17	76179594	0.895561	0.692867	0.202695	N Shelf	TK1
cg23397147	17	4063598	0.506103	0.637671	-0.131567	OpenSea	NA
cg23693245	17	78997300	0.508842	0.629851	-0.121009	OpenSea	NA
cg25322720	17	19628292	0.315782	0.427728	-0.111947	Island	NA
cg26287080	17	74086286	0.882844	0.769453	0.113391	OpenSea	EXOC7
cg26287152	17	77923675	0.674383	0.801185	-0.126803	N Shore	TBC1D16
cg26739149	17	78997350	0.528159	0.665164	-0.137005	OpenSea	NA
cg26846076	17	20128997	0.543575	0.813295	-0.26972	OpenSea	CYTSB
cg26893861	17	41843967	0.165896	0.311864	-0.145968	OpenSea	DUSP3
cg27657459	17	54853771	0.678256	0.783335	-0.105079	N Shelf	NA
cg00058163	18	5891948	0.357292	0.45991	-0.102618	S Shore	TMEM200C
cg00495303	18	3771110	0.641011	0.495874	0.145138	N Shore	DLGAP1
cg12934788	18	44099028	0.534452	0.639547	-0.105095	OpenSea	LOXHD1
cg16113156	18	76266265	0.374379	0.478515	-0.104136	Island	NA
cg16313807	18	77723226	0.552603	0.65455	-0.101948	N Shore	HSBP1L1
cg18038361	18	29170604	0.51185	0.614066	-0.102217	OpenSea	TTR
cg20094343	18	34917603	0.43196	0.298064	0.133896	S Shore	BRUNOL4
cg26420606	18	6284460	0.60728	0.710221	-0.102941	Island	L3MBTL4*
cg27514550	18	23971201	0.66012	0.761671	-0.101552	OpenSea	TAF4B
cg03775416	19	19368775	0.666051	0.776873	-0.110821	Island	HAPLN4
cg04547181	19	6721855	0.626834	0.48293	0.143904	OpenSea	C3
cg06744585	19	13135808	0.562443	0.667399	-0.104956	Island	NFIX
cg06942742	19	38713242	0.261685	0.372405	-0.110719	Island	DPF1*
cg08134671	19	2542837	0.435767	0.556289	-0.120522	N Shore	GNG7
cg08363114	19	54711292	0.507298	0.615015	-0.107717	Island	RPS9
cg08610426	19	49249123	0.379206	0.278422	0.100784	OpenSea	IZUMO1
cg09371559	19	17351300	0.512438	0.615303	-0.102865	N Shelf	NR2F6*
cg10357885	19	10122000	0.512179	0.666498	-0.154319	S Shore	COL5A3
cg10370574	19	1840461	0.699873	0.576298	0.123575	OpenSea	REXO1
cg10705717	19	56615103	0.653187	0.758088	-0.1049	Island	ZNF787*
cg11774499	19	46303628	0.448888	0.574077	-0.125189	N Shelf	RSPH6A
cg12216477	19	38713373	0.36553	0.484496	-0.118966	Island	DPF1*
cg17333990	19	15252440	0.561559	0.66455	-0.102991	S Shore	NA
cg17759252	19	18888081	0.707237	0.597144	0.110093	Island	CRTC1
cg17761772	19	51627208	0.472727	0.575279	-0.102553	OpenSea	SIGLEC9
cg17840051	19	12150028	0.563042	0.667692	-0.10465	S Shelf	NA
cg19690486	19	14610252	0.37724	0.491915	-0.114675	S Shelf	NA
cg19851563	19	2546844	0.506376	0.641721	-0.135344	Island	GNG7
cg22900607	19	2546938	0.58492	0.691913	-0.106993	Island	GNG7
cg22913127	19	34624975	0.622662	0.729768	-0.107106	N Shore	NA
cg24201033	19	50204707	0.570434	0.688802	-0.118368	Island	CPT1C
cg25293328	19	2611690	0.316946	0.418616	-0.10167	S Shore	GNG7
cg26545040	19	994110	0.600842	0.701125	-0.100283	Island	WDR18
cg26754472	19	6926394	0.59642	0.700962	-0.104542	OpenSea	EMR1
cg01162053	20	4991784	0.611786	0.778759	-0.166973	OpenSea	SLC23A2
cg01817393	20	57427642	0.283599	0.395107	-0.111508	N Shore	GNAS
cg04928513	20	60717545	0.0368748	0.201255	-0.164381	N Shore	PSMA7
cg05926269	20	57463906	0.507133	0.609956	-0.102822	Island	GNAS
cg06797543	20	29608500	0.511451	0.617262	-0.105811	N Shelf	NA
cg07105596	20	57427472	0.185254	0.290039	-0.104785	N Shore	GNAS
cg10486610	20	61298677	0.445178	0.548213	-0.103035	OpenSea	LOC100127888
cg11092487	20	33585188	0.592351	0.694715	-0.102364	Island	MYH7B
cg11675492	20	60640074	0.358093	0.476763	-0.11867	N Shore	TAF4
cg11897887	20	23550632	0.663472	0.342651	0.320821	OpenSea	CST9L
cg14815891	20	29611903	0.180189	0.345692	-0.165503	Island	FRG1B
cg17414107	20	57427830	0.386963	0.490865	-0.103902	Island	GNAS
cg17502614	20	13977717	0.590672	0.727411	-0.136739	S Shore	MACROD2
cg19110428	20	30324912	0.548607	0.673637	-0.12503	N Shelf	NA
cg21519980	20	61866902	0.369605	0.480431	-0.110827	N Shelf	BIRC7*
cg00288945	21	43992656	0.74455	0.871586	-0.127036	S Shelf	SLC37A1
cg01199931	21	45082112	0.700819	0.899717	-0.198898	S Shelf	RRP1B
cg02197629	21	15352848	0.361687	0.51565	-0.153963	S Shore	C21orf81
cg02488385	21	36042752	0.156879	0.287412	-0.130534	Island	CLIC6
cg02869559	21	36259067	0.327833	0.437278	-0.109445	Island	RUNX1
cg21693883	21	47408455	0.677303	0.788761	-0.111458	Island	COL6A1
cg22778903	21	42741698	0.182433	0.299068	-0.116635	OpenSea	MX2
cg24114772	21	15457266	0.735997	0.838572	-0.102575	S Shore	NA
cg25507885	21	15436260	0.484455	0.58844	-0.103985	Island	NA
cg07772904	22	21618908	0.523292	0.682948	-0.159657	N Shelf	NA
cg24848192	22	32600914	0.461145	0.642742	-0.181597	OpenSea	RFPL2*
cg01212677	X	24483290	0.40154	0.50879	-0.10725	Island	PDK3
cg03675615	X	49593824	0.472204	0.572642	-0.100438	OpenSea	PAGE4
cg04712194	X	153639778	0.419927	0.521252	-0.101325	Island	TAZ
cg05103731	X	153237764	0.302353	0.4051	-0.102747	Island	TMEM187
cg06746884	X	31285129	0.185677	0.288183	-0.102506	S Shore	DMD*
cg07750402	X	48814932	0.482442	0.583432	-0.100991	Island	OTUD5
cg11081925	X	129536117	0.273135	0.373397	-0.100262	Island	RBMX2
cg11233153	X	153718691	0.395288	0.498771	-0.103483	Island	SLC10A3
cg13423140	X	153167905	0.50528	0.607341	-0.102062	OpenSea	AVPR2
cg14006678	X	48814864	0.461614	0.568294	-0.10668	Island	OTUD5
cg15075851	X	133593945	0.406408	0.511154	-0.104746	N Shore	HPRT1
cg16829640	X	132352420	0.442775	0.574826	-0.132051	OpenSea	TFDP3
cg16940942	X	153672336	0.418014	0.521164	-0.10315	Island	FAM50A
cg17533951	X	68115082	0.577922	0.680724	-0.102802	S Shore	NA
cg20015269	X	49687166	0.494649	0.595579	-0.100929	Island	CLCN5
cg22822140	X	153046577	0.554143	0.690944	-0.1368	Island	SRPK3
cg23064627	X	139173571	0.41759	0.528896	-0.111306	Island	NA
cg23934598	X	129118276	0.296557	0.402193	-0.105635	N Shore	BCORL1
cg24264679	X	69675064	0.513146	0.613549	-0.100404	Island	DLG3
cg26777760	X	132092564	0.446211	0.550012	-0.103801	Island	HS6ST2
The hypermethylated CpG sites in CPP are marked in bold font; The hypermethylated CpG sites in CPP located on ZNF genes are marked with an asterisk (*); NA = not available
